# Supplementary material for: Transcriptomic and metabolomic profiling reveals the effect of LED light quality on morphological traits, and phenylpropanoid-derived compounds accumulation in Sarcandra glabra seedlings
Source: BMC Plant Biol. 2020 Oct 15;20:476. doi: 10.1186/s12870-020-02685-w (PMC7574309; doi:10.1186/s12870-020-02685-w)
Supplement: Supplementary file 1 — Additional file 1: Table S1. The statistics of leaf area, plant height, and stem diameter under different LED lights. [file 12870_2020_2685_MOESM1_ESM.xls]

## Sheet: Sheet1
height(cm)	0day	30days	60days		height(cm)	0day	30days	60days		height(cm)	0day	30days	60days
WL	5.96	8.1	15.7		RL	5.96	10.1	19.1		RL	5.96	7.5	13.5
	4.9	8.9	15.9			4.9	10.4	17.3			4.9	8.1	12.1
	5.3	9.2	15.6			5.3	9.6	16.8			5.3	7.3	14.2
	5.21	8.6	14.6			5.21	10.7	18.7			5.21	7.2	13.7
	5.4	8.1	13.5			5.4	8.6	18.2			5.4	7.9	14.3
	5.7	8.4	15.2			5.7	9.7	16.9			5.7	8.3	12.7
	5.89	8.8	12.5			5.89	10.7	16.9			5.89	8.5	13.6
	5.45	7.9	14.8			5.45	10.3	16.3			5.45	7.3	11.2
	5.6	8	14.9			5.6	10	17.8			5.6	8.3	13
	5.1	8.4	15.8			5.1	10.5	17.4			5.1	8	13.9
	5.5	8.2	13.8			5.5	9.9	17.6			5.5	8.5	14.9
	5.3		14.2			5.3		17.2			5.3	7.5	13.7
	5.4		15			5.4		18.1			5.4
	5.6		15.2			5.6		19.4			5.6
	5.5					5.5					5.5
	5.7					5.7					5.7
	5.7					5.7					5.7
	5.6					5.6					5.6
	5.9					5.9					5.9
	5.3					5.3					5.3
stem diameter(mm)	0day	30days	60days		stem diameter(mm)	0day	30days	60days		stem diameter(mm)	0day	30days	60days
WL	1.35	2.14	2.34		RL	1.35	1.59	2.24		BL	1.35	1.96	2.73
	1.41	2.23	2.29			1.41	1.69	2.04			1.41	2.1	2.62
	1.3	2.26	2.42			1.3	1.5	1.88			1.3	1.72	2.51
	1.24	2.21	2.49			1.24	1.73	1.89			1.24	1.85	2.27
	1.35	1.93	2.29			1.35	1.81	2.07			1.35	1.83	2.55
	1.27	2.18	2.65			1.27	1.49	2.19			1.27	1.92	2.25
	1.4	2.11	2.31			1.4	1.58	1.89			1.4	2.12	2.79
	1.31	2.05	2.24			1.31	1.75	2.1			1.31	1.86	2.44
	1.42	2.05	2.28			1.42	1.71	1.75			1.42	1.77	2.54
	1.38	2.25	2.7			1.38	1.55	2.13			1.38	1.9	2.41
	1.34	1.95	2.75			1.34	1.5	1.79			1.34	2.35	2.58
	1.42		2.36			1.42		1.42			1.42	1.62	2.36
	1.35		2.64			1.35		1.96			1.35
	1.43		2.39			1.43		2.01			1.43
	1.32					1.32					1.32
	1.43					1.43					1.43
	1.46					1.46					1.46
	1.26					1.26					1.26
	1.35					1.35					1.35
	1.44					1.44					1.44
leaf area(cm2)	WL(cm2)	RL(cm2)	BL(cm2)
1	15.346	11.978	9.59
2	16.369	9.75	13.318
3	18.165	9.911	10.525
4	17.025	10.263	8.81
5	15.972	11.203	12.718
6	14.576	10.882	9.742
