# Supplementary material for: Transcriptomic and metabolomic profiling reveals the effect of LED light quality on morphological traits, and phenylpropanoid-derived compounds accumulation in Sarcandra glabra seedlings
Source: BMC Plant Biol. 2020 Oct 15;20:476. doi: 10.1186/s12870-020-02685-w (PMC7574309; doi:10.1186/s12870-020-02685-w)
Supplement: Supplementary file 8 — Additional file 8: Table S5. Summary of identified genes and their FPKM values. [file 12870_2020_2685_MOESM8_ESM.xls]

## Sheet: Sheet1
gene_id	WY1	WY2	WY3	RY1	RY2	RY3	BY1	BY2	BY3	WJ1	WJ2	WJ3	WG1	WG2	WG3
4CL(Cluster-22883.47650)	52.3	46.46	52.01	41.42	39.53	49.85	48.34	56.43	48	46.79	37.86	40.06	50.02	49.45	54.98
4CL(Cluster-22883.47381)	59.28	71.07	65.27	115.51	92.33	112.74	83.47	61.69	84.82	108.89	104.26	81.77	81.8	82.18	87.27
4CL(Cluster-22883.46344)	71.34	59.09	76.75	99.52	78.36	58.94	64.75	35.82	43.95	93.27	97.61	83.96	38.52	51.65	43.7
4CL(Cluster-22883.40966)	3.95	2.29	6.45	2.46	2.95	1.94	2.43	2.15	2.09	10.79	20.86	19.86	48.58	48.01	70.02
PAL(Cluster-22883.50216)	96.33	89.08	87.38	150.91	188.21	188.77	129.29	107.63	110.53	245.06	266.76	275.93	196.22	212.87	202.22
PAL(Cluster-22883.53753)	35.65	25.08	24.7	7.4	8.23	7.63	11	10.57	19.33	31.07	20.34	24.81	3.54	6.38	4.33
PAL(Cluster-22883.51605)	52.54	30.35	50.98	215.01	114.57	103.56	27.96	18.01	15.4	27.64	20.68	22.03	41.15	30.22	33.59
PAL(Cluster-22883.13582)	2.84	1.85	3.49	1.23	1.64	1.62	1.29	0.71	1.14	7.84	9.36	11.66	19.86	20.28	14.15
C4H(Cluster-22883.50271)	119.99	132.65	164.52	248.13	267.41	345.73	176.55	152.25	184.25	384.16	378.82	361.18	480.17	509.3	525.19
C3H(Cluster-22883.41390)	25.16	23.26	29.78	13.64	18.11	16	11.72	7	11.63	89.43	139.72	122.47	169.65	172.05	171.89
C3H(Cluster-22883.50140)	118.51	108.38	94.95	114.96	136.11	107.08	83.86	68.33	83.65	64.15	87.74	85.61	72.4	61.53	76.18
TAT(Cluster-22883.49301)	32.56	25.64	49.81	25.27	21.22	22.88	31.11	19.91	25.66	71.6	40.7	37.49	21.8	23.04	24.63
HPPR(Cluster-22883.50853)	156.75	162.74	178.48	146.19	168.94	138.84	224.71	185.92	198.06	169.69	109.62	111.4	94.13	90.54	118.55
HPPD(Cluster-22883.48758)	87.18	68.31	174.25	84.25	101.57	78.64	70.86	50.97	62.79	36.59	26.62	26.93	49.03	60.27	89.28
RAS(Cluster-22883.29589)	21.54	19	39.75	25.02	10.55	27.47	7.05	7.64	6.77	46.16	27.32	27.38	3.22	4.84	3.68
CPR(Cluster-22883.50532)	124.74	103.45	185.19	149.4	118.19	101.45	89.34	82.14	89.78	123.6	146.96	136.29	274.59	239.42	307.04
hydroxycinnamoyltransferase (Cluster-22883.21708)	5.53	2.83	3.51	2.68	2.19	3.03	2.02	1.11	2.92	1.67	4.03	8.27	149.48	134.59	183.82
hydroxycinnamoyltransferase (Cluster-22883.48487)	163.04	175.12	193.05	187.13	230.91	214.94	253.67	230.19	271.76	215.72	166.57	177.41	182.55	208.27	191.08
hydroxycinnamoyltransferase (Cluster-22883.83400)	3.33	3.68	4.19	2.61	3.76	1.82	1.16	0.85	0.57	5.78	4.05	1.62	2.91	1.8	1.72
hydroxycinnamoyltransferase (Cluster-22883.41281)	25.6	29.69	29.71	12.62	17.33	18.67	13.49	16.99	14.28	30.01	28.95	16.26	7.99	12.06	9.06
hydroxycinnamoyltransferase (Cluster-22883.52408)	11.88	8.17	12.46	18.37	11.7	16.09	8.94	5.12	8.45	20.72	36.72	39.21	60.31	55.66	78.22
CHS(Cluster-22883.45638)	60.34	67.45	56.11	78.27	90.05	84.47	90.8	101.72	109.18	28.53	24.41	34.39	1.33	4.58	3.84
CHS(Cluster-22883.49394)	51.5	55.85	49.62	72.02	82.9	77.14	92.9	105.38	114.66	32.35	33.36	47.23	1.34	5.11	4.57
CHI(Cluster-22883.51314)	39.29	41.24	40.67	63.17	69.6	58.27	61.97	65.36	83.97	42.7	53.91	56.44	8.18	6.45	10.46
CHI(Cluster-22883.45314)	15.75	19.36	18.21	22.42	29.33	20.36	29.65	26.04	30.71	20.48	23.36	26.32	7.17	8.7	7.29
F3H(Cluster-22883.47033)	12.47	20.69	18.96	30.92	38.98	32	50.04	52.9	60.9	12.42	10.04	17.6	1.51	9.49	4.96
F3H(Cluster-22883.50820)	58.65	69.52	55.59	95.5	127.44	110.8	198.65	211.24	248.84	54.42	55.97	85.84	16.8	21.9	23.58
FLS(Cluster-22883.47725)	11.75	15.02	12.23	7.47	8.45	5.82	92.08	105.75	111.6	1.61	1.93	1.81	0	0.09	0
F3'H(Cluster-22883.55303)	10.1	14.8	12.78	18.2	20.98	18.31	16.6	27.95	27.71	8.2	4.67	5.68	0	0.34	0.24
COMT(Cluster-22883.56077)	33.62	22.79	31.94	26.32	33.53	18.47	17.15	22.83	19.73	49.21	90.73	79.29	442.55	289.95	386.98
CCoAOMT(Cluster-22883.54879)	68.76	76.18	61.76	37.99	50.77	34.06	40.68	35.95	28.06	455.08	594.2	528.64	733.31	687.82	781.3
UFGT(Cluster-22883.49005)	14.35	15.74	15.44	26.37	38.22	30.38	23.11	24.45	27.93	20.49	19.85	15.02	9.91	8.36	11.18
DFR(Cluster-22883.42375)	30.91	37.21	29.63	108.04	129.31	105.48	16.13	15.48	27.43	13.88	13.35	10.25	26.25	19.17	23.89
ANR(Cluster-22883.47730)	98.69	114.25	85.94	101.41	91.43	99.06	104.64	70.93	153.43	87.62	43.03	55.31	5.74	13.15	5.8
LAR(Cluster-22883.41029)	37.93	23.22	49.16	102.95	92.27	139.18	73.96	103.79	99.98	105.58	33.07	70.48	4.13	7.39	6.35
RT(Cluster-22883.85233)	0.03	0.15	0	0.1	0	0	0	0	0.06	4.22	15.31	12.74	322.39	199.37	344.44
RT(Cluster-22883.49258)	313.76	359.24	357.63	433.76	530.83	462.23	403.13	392.64	443.35	192.34	126.77	146.18	31.43	62.2	48.27
ANS(Cluster-22883.50399)	151.32	128.46	156.21	201.61	223.25	193.97	215.64	202.65	146.64	34.55	30.61	26.46	4.16	5.69	4.95
SGTF(Cluster-22883.45883)	16.51	21.87	28.81	17.18	15.82	18.99	12.95	25.77	12.2	11.87	14.2	16.66	12.99	10.88	10.35
S8H(Cluster-22883.51443)	8.13	2.27	2.59	2.99	3.01	2.82	7.02	2.09	5.21	27.67	35.09	52.19	357.35	274.88	334.38
F6′H(Cluster-22883.50772)	254.48	434.05	64.86	225.77	345.54	501.9	554.5	598.99	454.12	0.06	0.03	0.04	0	0	0.02
F6′H(Cluster-22883.33018)	3.4	0.33	1.11	0.4	0.36	1.01	0.37	0.66	0.51	14.32	17.08	14.01	26.51	24.36	49.69
F6′H(Cluster-22883.45944)	21.51	6.83	5.96	5.91	7.39	4.95	7.35	13.35	5.55	95.19	46.01	62.94	12.26	12.77	48.46
F6′H(Cluster-22883.11702)	0	0.05	0.02	0	0	0.14	0.02	0	0.02	0.22	0.24	0.34	7.45	6.43	195.58
OMT(Cluster-22883.45985)	115.48	47.73	94.91	40.13	67.23	68.27	34.65	71.44	32.7	34.92	12.88	9.08	2.85	5.96	2.62
OMT(Cluster-22883.85309)	0	0	0	0	0	0	0	0	0	23.31	19.42	9.1	149.24	59.05	111.09
SgMYB38(Cluster-22883.68401)	2.07	2.63	3.73	0.47	0.55	0.41	3.98	5.75	6.45	2.9	1.79	1.22	0.11	0.15	0.11
SgMYB53(Cluster-22883.90129)	0.17	0.13	0.16	0.03	0.03	0	0.15	0.12	0.16	3.45	3.53	4.1	0.2	0.34	0.28
SgMYB27 (Cluster-22883.3887)	0.9	0.82	0.65	0.33	0.4	0.6	0.22	0.42	0.42	5.78	3.76	4.48	0.82	1.19	1.01
SgMYB8(Cluster-22883.824)	2.34	2	1.67	0.68	0.56	0.43	0.48	0.66	0.58	0.27	0.15	0.26	0	0	0
SgMYB14(Cluster-22883.3640)	0.2	0.16	0	0.47	0.39	0.34	0	0	0	0.84	0.53	0.71	0	0	0
SgMYB28(Cluster-22883.46964)	30.82	35.14	50.24	19.74	22.63	26.62	13.54	7.31	10.93	5.79	4.62	4.41	0.36	0.41	0.55
SgMYB43(Cluster-22883.34211)	1.5	1.73	1.9	0.86	1.14	0.99	3.1	2.01	3.89	0.12	0	0.04	0	0	0.09
SgMYB39(Cluster-22883.68770)	0.84	0.67	0.61	0.48	0.38	0.57	0.3	0.34	0.39	0.43	0.39	0.37	0.04	0.08	0
SgMYB6(Cluster-22883.63255)	0.12	0.17	0.21	0.3	0.24	0.34	0.09	0.11	0.13	1.32	1.29	1.85	20.61	15.86	19.6
SgMYB32(Cluster-22883.11906)	2.56	1.47	1.27	2.67	1.78	2.64	0.35	0.38	0.5	4.66	2.11	3.94	23.21	19.82	20.47
SgbHLH22 (Cluster-22883.48205)	10.98	6.83	7.12	6.88	6.22	8.36	3.56	3.45	3.98	8.83	13.83	13.81	13.21	15.53	11.44
SgbHLH25 (Cluster-22883.59863)	11.95	11	14.98	14.18	12.86	10.86	6.69	4.98	8.25	9.6	11.67	12.56	21.55	22.62	19.99
SgbHLH24 (Cluster-22883.53947)	9.87	11.12	13.53	13.75	15.35	9.83	10.3	6.68	9.96	9.85	9.89	6.91	10.07	9.59	10.78
SgbHLH45 (Cluster-22883.52750)	37.92	35.13	33.35	27.57	22.29	24.34	7.58	5.44	6.37	67.05	73.39	76.52	145.79	126.65	134.39
SgbHLH43 (Cluster-22883.38567)	20.98	13.53	17.59	19.02	16.21	13.83	10.71	8.32	10.6	37.76	23.92	29.66	2.82	2.87	3.54
SgbHLH12 (Cluster-22883.46083)	21.12	17.71	22.76	16.84	17.92	19.34	17.96	20.7	20.15	7.36	5.84	7.44	20.64	19.87	23.72
SgbHLH13 (Cluster-22883.47507)	11.24	10.26	11.3	9.12	8.64	8.54	13.63	15.89	14.66	22.01	22.05	24.93	9.02	11.5	10.01
SgbHLH4 (Cluster-22883.57401)	8.91	9.3	10.47	6.79	8.69	7.19	5.4	8.68	6.05	14.41	13.69	15.46	8.73	10.93	10.44
SgbHLH27 (Cluster-22883.76231)	2.56	2.05	2.64	2.29	2.08	2.13	0.72	0.91	0.98	0.55	0.51	0.68	0	0	0
SgbHLH37 (Cluster-22883.51340)	9.46	9.81	8.47	7.8	8.98	9.4	13.43	8.94	11.9	8.04	8.58	10.65	6.52	7.01	6.39
COP1 (Cluster-22883.48222)	24.36	17.52	20.93	13.61	13.66	15.81	22.62	22.67	25.26	21.06	15.43	23.75	11.63	16.59	12.07
HY5(Cluster-22883.57986)	7.42	5.45	5.49	8.95	8.67	8.73	2.46	2.91	3.01	5.14	4.69	5.22	1.71	3.63	2.44
Cluster-22883.51204（PHOT-1）	9.9	11.09	11.25	14.36	9.16	11.02	19.12	16.92	18.9	44.7	48.73	70.6	1.87	13.07	1.87
Cluster-22883.48125（PHOT-2）	44.54	61.93	42.74	58.92	46.81	54.1	57.59	44.67	66.67	11.69	7.07	18.28	2.07	5.1	2.14
Cluster-22883.53309（CRY1）	46.33	48.4	36.78	52	49.63	45.57	64.44	47.78	66.86	19.51	28.08	31.41	16.68	21.89	22.69
Cluster-22883.50402（CRY2）	19.12	16.67	18.92	17.53	14.73	17.43	14.36	8.42	12.56	37.62	34.31	48.11	20.34	27.46	23.09
WD-repeat(TTG1)(Cluster-22883.52183)	24.04	16.51	34.14	18.38	14.28	13.83	16.53	21.76	13.23	14.73	32.69	44.5	44.23	51.96	25.52
