# Supplementary material for: Transcriptomic and metabolomic profiling reveals the effect of LED light quality on morphological traits, and phenylpropanoid-derived compounds accumulation in Sarcandra glabra seedlings
Source: BMC Plant Biol. 2020 Oct 15;20:476. doi: 10.1186/s12870-020-02685-w (PMC7574309; doi:10.1186/s12870-020-02685-w)
Supplement: Supplementary file 9 — Additional file 9: Table S6. The transcript sequences of the selected genes. [file 12870_2020_2685_MOESM9_ESM.txt]

>Cluster-22883.47650
CAGAGAGAGAGAGAGAGAGAGAGAGAGAGAGAGAGAAGACAATAAATAAAGATTAAATAAGCTAATGGTAAATTAAGGTG
GCACCTAAACATGCACTAAATGATACATAAGCGAATGAGGGAAGCTAATGGTAAATAAAGGTGGCACCTAAAGATGCACT
AAATGATACATAAGCGATTGAGGGAAGGCCTATTTGGGTTCCCAACCCAGAGCGTATCTTTTTTATTTTTATTTTTGATA
GATACGCTGGGGATTGAACCTTCCACCTACAGAATGAAGAAGTGATAGAGCTTACAGGTTTGATCTAACTTTCTCTATGA
GCTCTCTTCTGAGGATCTTTCCTGAAGCCGATTTTGGTACACTAGTTACAAATGTCACCCTCCTCAATCTTTTATAGGGT
GCAACCTGCTTTGCAATAAATTTCTGAACATCTTCTTCACTCAGTGAGCTCTTAGGGGAGCGAACAATATATGCAATTGG
AACTTCACCAGCTTCGGCATCAGGAAATGGGATGACAACAGCATCTAATATTTCAGAGTGAGAAAGAAGCAATCCTTCAA
GCTCTGCAGGAGCAACCTGAAATCCTTTATACTTGATAAGCTCTTTTATACGATCAACAACAAACAATCGTCCTTCATCA
TCAAAATATCCCAGATCTCCTGTATGCACCCAACCTTGTTTATCTATAGTCAACTTGGTGGCCTGTGGATTATTGAAATA
ACCTTGCATCATATTTGGTCCTCGAATCCATATTTCTCCTAATTGATTAGGAGGAAGAGGCTTCAATGTGTCTACACTCA
CTATTTTGGATTCAACTCCTGGAGCAAGGCTTCCTGTTGAGCCAAAGTGGCGAACTCCTCCCTTTGGATTTTGTAGTGAT
ACAATTCCACAAGACTCTGTCAAACCATAACCCTGCACAACATCAGCATGAGGGAAGTTCTTAGCACACTCCTCCATTAT
ATCTTTCCCCAATGGCGCGGCACCTGAACCCAGCCACTTCAAAGAAGACACATCATACTTCTTGGCCATACCATTCTTCG
CAAGAGCAATCATAACTGGCGGCACAACGAACAAATAAGTCACCTTATACTTCTCGATCAACCTCAACACCATCTCCATA
TCAAATTTTGACATAAGAACCACTGCATTCCCCCTCTGCAACTGCCCATACATAAGAATAGAGAGCCCAAATATATGAAA
CAACGGAAGGAAACAGAGAAACACATTATGCATCTCGCCTTCAAAATCCTGATCAGAAGTCGCCATCAGAGCGGCAGCGA
TGAAACTCCGGTGCGTCAGAATGACGCCTTTGCACGTACCGGTCGTGCCGGACGAGTACAAAAGCGCGGCCATGTCTGTC
TGTTTGATCGGAAAATCCGGCACAGGCCCTGCCGCATTGACAAGATCGGAAAAGAAGGTGATTTTAGAACCCGATTCGAT
CGGAGACGAAGAATCAACGTTCCGAACGCCTAAAAACACAGCAGGTAACCCTAATTCCTTAGCTTTCTCCCACAATTGAG
GGACAGTGATTACGAGCTTCGGATTCGAGTCTTTCGCTTGCTTCGAAAGCTCCGAGATCGTGAAAAGAGGATTAACAGTA
GTAGCGATCGCTCCGAGAGATACGATTCCGAAGAAACAGAGAGGGAATTGGATCGAATTGGGAGCGAAAATGAGAACGAC
GTCGCCTTTATTTATACCTAGCCGGAAAAGCCCAGCGGCGACTCTGCTGACCGTCGAATTGAACTGGTGGAAGGTTAGGG
TTTCGCCGGAATCGGCGTCGGCGAGAGCGAGCTTATCGGAATAAGAAGATGAGTTACGGAAGAGGAAGGAGACGATAGAG
AGATTAGGGTTTTGAGGGAGGAGGAGAGGAGGGCGGAGAGATCTGTAGATTCCGTCCCTCCCGTAACCAGATTTCTCCAT
TGTTGGTTTTCTGATTAGGGTTTTGGTCTGGTTTTTTTCTTTTTAATGTTTTTGGTTGAGGAAGAAGATGAAGTTCGTTC
TCTGTTTTTGTAGTTCATTATAAATTTATAGTTTTACTAATTTATTATAAATTTATAGTTTTACGTAGTTTGGGATGAAA
TGACAGATATGGGTATGATGACTTTGGGGGTGCGCACTGCTCACACGTATCTAGAAGTCGAGATTCTCGAGGAAAAGCAT
G


>Cluster-22883.47381
CTTTGAGTGAGCCCAGGTTGGAAACTCATTGACTGTTTTGTATCAAACGACGGAGATTATTTTTCGTCCCAATCTTTCAC
ACGATGAATCTTGAGATCATGGGCGTACCATTAGACGGCTAGTTTTTTATTCCATGTGGCACAGATTCCAAAAAGGTAAC
TAAAAAATTATGTGGCACACATTGCATTCAAACATAATTTTAGGGTTACTTTTTCGGATCTGTGTCACATGGACTAAAAA
ACTAGCCGTCTGATGGTACGCCCTTTATCTCAAGATCCATAGTGTAAAAGATAGGGACGAAAAACAATCTCCATCGTCTG
ATATGAAGCAGTCAATTGATCGGATAAGATGCTTGGAAAAGTAGGTGGGCCTCTTTATGGTATTAAAATTGGCAGTGTTT
TTATTGGGATAAAAATAGGCGCAGGGAGTTCTTTCATCAAAAGGCCTTAATTATAACCGGACGCTCTTATATGGCAGGCA
GTCAAACAGCAGGCATATGACAGGCCAAAATCGGAGAGATTTAGGCAAAACAGGAGGCCTTTTAATAAAACAGGAAGACA
GTTTATGCCTAGCCATTCATCCGCCTGCCATGTGCAATTGTCGTTTATAACCCTATTTCTTTGAAGGAAAAGTAGTAGGA
CAGCTAGAGCTTTCGACGGGTCGGGTTGAACCCATATACGACCCGAGTTTTTTACCGGTTCGGGCACATGAACAGATAAA
CTTAACCTGTCAGGTCGGGTTGGGACGACCTGACCGAACCCGACGTAAAATGAAGAAAAATAATGGGTTTTTAATCGGGT
CAGGCAACAGGTCGACTAGGGTCGAAAGTGCACCATCTGGTCGGGCATACTGGACAGAGATGAGGTTGCATACCTTTCAT
GATCTGTGGTCCACGGATGCAGATCTCTCCGGGCTGGTTATGGCGGAGGGAGAGCCCAGTTTCGGGATCGATGACCTTGA
GATCAGCATTCCTTACAACAGTACCACATGAGCCTGACTTGGTTGCAAACGGCGGCTTAGCAAATGCCAGGCACATCGAC
AGCACAGGCCCCGCTTCTGTCATCCCATAACCCTGTCCGAAGACGGCCTGAGGAACCCGACTCCTGAGAGCCTCCTCAAG
TTCCTTCCCGAGCGGTGCCGCACCCGACAACACGATCCTGATCGAACTCAAATCGAACTTCTCAACCATCGGATTCTTAG
CTAACGCCAGAACCAAAGGCGGCACCACCATAGCAACCGACACCCTGTACCTCTGTATCAATTCCAACAGAGCCCCTATC
TCAAACTTCTGCATCACCAGTACCCCTGCCCCAGCTCTCAACGAGCACAGCAAAACAGAGTTCAATGAAAATATATGAAA
CAGAGGCAAAACACACAGCACAATGTCCTCAGAATTCAAATGCAGGTTCGGATTCTCCCCGTCCACTTGCTGTGCCACGC
TCGAAACCAAGCTCTTGTGCGTCAAAACCACTCCTTTCGGCAACCCCGTAGTCCCCGAAGAGAATGGCAGCGCCACTGGA
TCGTTTTGATCGATTTCTACGTCAGGAATTTGGCGCTCGTCGGCCTCGGAAATCGCCGAGAAATGCAGGCAGTTCTCCGG
CGGCTCGTCGATGGTGATCACCGCGAAGTTCTCGCCAATTGGCGGGAAGTTCTCGGTGCGGAGTTTGTCGACGTATTGGG
ATTGGGTGATGATGAGTTTCGTGCCGGAGGCTGAGAATTGTTTGTGAATTTCTTGGGCTGTGCAGAAGGGGTTGGCTGTG
GTCGTTACAGCGCCGATAATTGAAGCTCCCATGAAGGAGAAGATGAACTCTGGGCAGTTTTGGAGGAGGACCATTATGAC
ATCGCCCTGTTTTACGCCGAGTTTCGAAAGGCCGGCCGCGGTTTTACGGCACAAGAGATGGGTTTCGGCGAAGGTGTGGA
TTTTGTTGGTGGAGCCATTGATGAGGCATGGTCTGTCTGAGAATTCAGAGATATTTTCGAAGCAATATGTGTGGAGAGGG
AGGTTTGAGATCGGTATGTCGGGGAGTTTCGATCGGAAAATGAAGGTTTCCGATGAGGGGGTCTCGGCGGGCTGCGTTGG
GGTCCTTGGGGATGAGATCTGTGGTTGGGCTTCATTAGAAGCAATAGAAATCATGGTTACTGATCGTCTTCTTCTCCTCG
TTCTTGTTCTAGTTCAGAACTCGTCTGAGAAAAACAGAGATCTGATGAAACCCAAATTCAAATTCAAACTCAAACGGAAA
TCTGAAAAAGACCCAAGTTTTATAAACAAAAATCGAATCCAGAAATGATTTCAAACGAGCTAAGAGTCAACTGATGAGCA
GAAGAAAAAGCAGAGACTTGCTTAAAAATTTGAACTGGAGAAAACCCAACAGAAATCAGCTAAAACTCTTAGAAGTTTGA
ATCTGAAATCTCTCTATTCCCACAAAATCATGTAAATGAAAACAACCCACAACTTTTTTTCTAAGGATTTCACAGCAGAG
ACGCTGAGAAATCAAAAGTCATGAGAAATAAGAAAAGGGAGGAAGGGGTATTAAATAAAAGAGAAAAGGGTAAGTGGGTA
GGTAGGAAATAAGGTACAGAAAG

>Cluster-22883.46344
CGACATGATCGTAAGATCTATTGTGTGGAAGATTGGAATAAAAAAACGATCTCCATCATCTGATTCAAATCAGTCAACGA
TTTTCGTCTGTGATAATGTGTGTGGTACTTACCCAAAATATGGGTGTATTTATCCTGGTCCTTTATGGTCAATAACTTAT
CCAAGAGATGGCCAATCAACCAGATGGACCCGATCATTATATGCATACACCCCCATTTTGTGGTTAGAGATGGAAAGGCA
TCAACATCTTTTGATGGAACTTGGCTCGATCTTTGTCATATGATCTAATGCAGTCAAAATGCCATTATCTTATTCAACAG
TTGACTGCATTGAATCATATGATAGAGAGAGTGATTTATGTCAATCTTTTGCATCAAAGACTTTTAGATCATGGCTTTCA
AATCAGATGGTGTTTTCACATATCATAGGTCCCTAAAATAGCAAGTCTTTCTTTTCAACTGTGTGCAAGGGCCAACTTCT
CGTATGACAAGTAAGTAATGGCTTTCCATAAAAAAATATTTACTTTCGAGCTGTGCATCTACTAATTTAGGTAACACCCA
GTTACCTATAAGCAAAAATATATACCGCATCTAAAGCCCAAAATGTCACTTACGGTATCACAGCTGCATCGGTGATCTCC
GGATGCGTAAGCAACAACGCCTCTAACTCTGCTGGAGCAACCTGATAACCCTTGTACTTGATGAGCTCCTTCAACCTATC
CACCACAAAGATGAATCCGTCCTCGTCGATATAGCATACATCTCCGGTCCTCAACCACCCAGCTGAATCGAGGGTCGATG
TAGTTGCTTCAGGATTGCTAAAATAACCTTTCATGACACTTGGGCCGCGTAGCCAAAGCTCTCCCGTTCGATTCACCGAC
AACGCTTCTCCGGTCTCCGGGTCAACGATTTTAGCCTCCATGTTTGGCGAAAGCAAACCGGCCGTTCCGTACCGCCTGCT
CTCCTCCAGCGTATCGGTCGACGCTCCGATCCCCGTCGTCTCCGTCAATCCGTACCCCTGGAGAATCGTGACCGTCGGAT
ACCGCTCCAGAAACCCTTCGATCACTTCCTTACTCAACGGCGCCCCACCCGACAAAACAGACCCCAACGTCCGCAGATCG
TATCTCGTCCGTACCGTTTCGGCGTTATTGATCAGCGCCACTAATATCGGTGGCACAAGCGGTAAGTACGTCGCCCGATA
TTTCGAGATCGCCGAAAGCATCTCGTCCAGCTCGAATTTCGACAGCACCACGATCGTCGATCCTGACGCCAGCAGCCCCG
ACGCGAACGCCACGAGGCCGTACACGTGGAACATGGGGACGGTGCAGATGAATTTCTGCTCACCGTCTTCCAACCGGAAC
CGGCTCAAAACCGTCTGAACCATCGCTATAAGATTCCGGTGAGAAGACACCACGCCTTTACTCATGCCGGTCGTGCCGGA
CGAGTACAGCAGAGTCGCCGTGTCGTCTTGCCTGACTCGCTCTCTGACTCGGTTACGACTCGGTTCCTTCCGCATCATCT
TTTCCACAGTTGAAACGATTTTAATGGCTTTGCTGACCGCAACCTCGTCGCCGTCTTGCTCCCCAATGAGTACGATAGGG
AGAGTCGTGCCGGAGAGTTTCGGTATGAGCGACCGAGTCGTGAAAGCGAGAATCGGCTTCGAATCGGCGATTTGCTTGGC
GATTTCGTTGGGCGTGTTGAGTGGGTTGGTGGTGGTGATTATGGCGCCGAGAGACATGACAGAGAGGCAAATGATGGGGA
AATAGATGGAATTAGGGGAGAGGAGGAGGATGACGTGGCCTTTGCGGATACCTAGGTTGGTGAGACACGTGGCGACGGAA
TCGACGGCTCTCCAGAGATCAGGAAAGCTGAGGTGGCGACCTGTGGAGGCATCGATGAGGGCGATCTTACCTTTGTGGGG
GCGCGAAGAGATGAAGGTGGTGACGTCGAGAAACTCGTCGGAGGGGAGGGGGATAGGTTTACGTTTGCTGTAGAAGACAG
AATTAGATTTGCAGAAGCCGCTCTTTGAGTCGATCGAGATGCTATCGTGCGCCATGGCTTCAAAGGTCTCTATTCTACTG
TGCTTCCTTTTTC

>Cluster-22883.40966
TCTCTCTCTCTCTCTCTCTCTCTCTCTCTCAACCTTCCTCTCTGTCACTCCTCATGGATTCCTCACCACCAGATCAACAA
GAATTCATTTTCAGATCGAAACTACCCGACATCCATATCCCAAACTACCTCCCTTTGCACTCATATTGCTTTGAGAACAT
CTCTTCTTTCAGTGATCGCCCTTGCTTGATCAACGGCTACACTGGTGACATCTTTACCTATGCCCAAGTCGAACTCACTG
CTCGGAGAGTCGCCGTCGGCCTCAATAAGCTCGGCATCCAAAAGGGTGATGTGATCATGCTCTTACTACCCAATTCACCC
GAATTCGTATTCGCCTTCCTCGGTGCTTCATATCTTGGCGCCATCAGCACCACCGCCAACCCATTTTACACCCCAGCCGA
GATAGCCAAACAAGCTAAAGCTTCCAATACACGACTTATAGTGACACTAGCGTGTTACGTAGATAAGCTAAAGGATCTCA
ATCAAGAGAATGAAATGACCATCGTGTGCATCGATTCACCATCAAATGGCTGTAAGCATTTCTCAGAGTTAGTAGAGGCC
GATGAAAACGATCTTCCGGAGGTCAAGATAAGCCCCGACGATGTCGTCGCGCTGCCCTACTCTTCGGGAACCACCGGATT
GCCGAAAGGCGTCATGTTGACGCACAAGGGGTTGGTGACTAGCGTGGCCCAACAAGTTGATGGGGAGAACCCAAACTTGT
ATATTAAGAGCGAGGACGTGATGCTGTGTGTGCTGCCTCTATTTCATATATACTCTTTGAATTCGGTGTTGCTTTGTGGG
CTACGAGTCGGGGCTGCGATACTTATAATGCAGAAATTTGAGATCGTAACGCTTATGGAATTGGTGCAGAAATACAAGGT
TACGATTGCGCCTTTCGTCCCTCCGATCGTCTTGGCAATCGTGAAGAGCCCGGTCATCGACAAATATGACTTGTCTTCGA
TAAGGATTGTCATGTCTGGGGCTGCACCCATGGGGAAGGAGCTTGAAGAAACTCTTGGAGCTAAACTCCTTGATGCAAAG
CTCGGTCAGGTATGGAAATTTTTTTTTTTAATTCTTCAATAACTAATTCGAATTTGTATTTGGTGCACGGGTGTCGGACT
AAGCACAGTGCACATGTCAATCGCCCTTAATTTGTAAAAGAGTTCGTAGTGGCCCTTGAGTCAATCTCCTTACCAAACGA
TAAAGTGTAGGCCCTAGAGAAGTGTAAAGTTATTTATGAGCGTTCAAGCAAACCAGTAAATGTAAACATCTGACCTTTCA
CTGATTTTGTGCTCAACAGTATCTCTACATGGCCATTGTTAGCCATCTTTTTACCGATTTGCCATTCAACAAAATTTGGA
CTTTAGGGACCTATCACTGATTTGGCACTCAACGTTATTTGGGCGCGCATTACCGAAAATGAGGGGGACCTTTTACTGAT
TTGGCACTCTACCTATATTTGTACTCTCCAATATTAGCAACCTTAACACTGATTTGACGCTCAACCTTATTTGCTTGCAC
ATTCCTCACTGTTAGCGATCTTTTATGATTTAGCAATTTGACATTAAACAATATATGCGGACCTTCCCCAATGGAGCCAT
TTGACACTGAACAATACCTGCATGTCCCCAGTATTACTGATGGGAGAGGGTTGAGTACTAATACCAACTCTCTACCAATT
GGTTAAGCAGCGTTTGGCAACTAGACCGACAACCTGACCACTCCCGGCAAGAGAGGGTTTCAACTGCTCTGACAAAATTA
CAGTGAGGGACCCATCCGTAGCATCTGTCTGCTCTCCCTGTCAGCTCCCTGCCCGCTCCCACGCGATTCCCAAACGCACT
CCAGGCGGGCACTGCGCTTTAGAGCAGCTTGGAGCATTGCAAAAAGGCAGCCTAAACCTGTGGAGAGATTGAACCAATCC
GGTGCACGGGTCCTCAATCTCCCCCTCCCCCAAATTAGTTAAACCTACCGACTGATGGGTGGATGTCCAGGGCATGAAAT
CGGGATGGGCACATATTTCATGAATACAGATGTGCACGTGTATCATGAGGCCTGTACAACGTACAACGCACGTCCCATGT
GGCGGTGCACCGATTGGTCACCAAATACCAACTCAATTCATTTTTTCTTGGACGAAAAAGTCTTAAGAGAATCTACTTTG
TGGTGGTAGGGACCACATGCAGTTGGATCGTCATCATCCAAGAGGAAGAGGGTGGCTCAAGGATCGTCATCATCCAAGAG
GAAGAGGGTGGCTCAAAGATGTTACCACCATAAGATATGCAACTACTATGTTGTCTTTGTTCATTGTGACATACGATAAT
ATTAAGAGAAAGGCCTATTTTCATTTTCAACCCCTTGACAGGTAGTGTCTTTGATTCCTAGTTTGCCGCCCTTGAGTTAT
GTATGAGGAATTCCTGAGAGCCCCCATTTTAGGTATCTTTGCAGTCTAGCTTAAAGTTTGTTGGTTCGGTCGGTTCTAAC
TGGGGTTCACAATTCGCAATTCACTACTATCAAGCTAACCGAATCCACTATGGGTGGGATGAGTTTTAAAATATTTATTA
ATTTTGCAATAGAAGTTTACACTCTTTAATAAAAAGAAATGCAAATGATCACTTGATTAGCTATAAAGCTTAAAAATCAT
AAAGTCTTAAGTTCAAATACCCTCTTTAAGCTTTTAAAATTTTATTTTAAAACAAAATAGGTAGCATTAGCCAGTCAATT
TGCCTGTCATGCCGATCGGATCAAATTGAACAGCGAATTGGTTTGTTCTACCCAATTTGCGATTTGCTAAGTGACTAAGC
GAATTAAGTAACATAGGTCTAACTAACAACCCATCAATGTCAATGGATAAAGCTATAATAGCTTTGGAACCATCTAATCG
GTATACTTTAACATTAAATTTGAGAAATTATGCACAACTGTCCATATCAGAGTTCATAGATCGGTTGTTTCAACTCCATT
GTGTGTGATCTTTGAAATTATGGTAGGTTCCAATACTAACTACTACTTTTGATAAAAATGGATTGCTAAAAAGATATACT
ACTTGGCTTAAAATCGGGGTGGTCAATTCCAATTTGTAATAGGGCGGCAGTGTAATTCAGTGTTACCTGCATCATAAGAT
TATCAAGCTTGTGAAGAGCCTTTAACTCTAATCCTCTCAAAATCTGACATCTACGAATCTCAAGGACCCTAAATTTCTAT
GCAAGTAAGCATTGAAGAGGAATCCGTTGCTGAAAGTCTTCTCACATGCTTGATAATAGGAGTCATCCCGTATAATAATG
GATACAAATTGATTAGTAACTTGTTTGGTGGCTAGTGTGTTGAGCATATATATTTATAATAAGAAAGACATTATACAGGG
TTATGGAATGACGGAGGCAGGGCCGGTGCTTTCGATGTGCTTGGCGTTCGCAAAGGAGCCGTTTGATATAAAATCAGGCT
CATGTGGCACTGTCGTTAGAAATGCGGAGTTGAAAATCGTTGACCCGGAGACCAGTGCTTCTTTGCCTCATAATCAAGCT
GGAGAGATATGCATTAGAGGGTCCCAGATCATGAAAGGTTATCTTAATGATCCGGAGGCTACCAAAAGTACTATTGACGA
AGAGGGGTGGTTGCACACTGGCGACATCGGCTACGTCGACAACGATGACGAGATCTTTATAGTCGATAGATTGAAGGAAC
TCATCAAGTACAAAGGGTTCCAGGTAGCCCCCGCCGAGCTTGAAGCCATGCTCATCGCTCATCCCGACATTGCTGATGCG
GCTGTCGTCCCGTAAGTCTCCAACATCATCATCACATAGTAGAGGTACAAATGGGTTGGGAAAATTTGCCACATTCCTTA
CTCCAAGTTTGAAAATTGCAAAAGCCCGTATGAGATTTTAAAATTTGTTGGATCCCTTTCCTAACTGTTTTAATAGTCAC
CAACCTCCACCTGCTCATAAAATGATAAAAATATCCTTACTTTTTCAGAAGTAAAGTGGACTAAAGTGGCTGAAATGGTC
TCTCGAAGGGTTCGATCTTTCAGAACCCACCCACCTATGAAGAGCAAAGCTTTCGAGTCAGAACCATATATCAGAGATGA
GAGACCAGAATAGTCGATAAGAGGCAGAATCAGTATATTAAAGACCAAATCAGTCTTTTAAAGACGGGACCGATTCGATC
TTTGAAAGACGGAACTGGTCTTTCAGAGACCGAATGGGTCTTTGATCGGTCCAATTCTCTTTTTACTATCAAAATTTCTG
ATTTTTATGGGCTCGGCTTGAATTGGTCTCTTAGAATCCATCTGATTTGGTGAAATATAGGGAAACCGTAAAACTAATTA
CATGTGTGTTTTCTCCAATCAAGGATATTTTTGTCATTTTTATGAGTTAAGTAGAGGTTGGAGACCATTAAAGCAATAAA
GAAAAAAATTGATAAATATGAGTTTTGACAATTTTCAAACTTGAGGTAAGGGATATGGCTAATTTTCCAATGGGGTGGGT
TGGATCGGGCGGGACTGGTTGCAAGTCGGATTCTCTAGTATACCTAAAATTTTATCCAGCTAAACCATTCAGCCTGGATC
CTTTGCGCAAGCCCAGCCCATGGCAGTGGTCTGTCTAGGCTTACCCGGGCCATTTGCACGATTGCGAAAAAGTCAAAAAG
CATACTTTCACTAATTTGGCACCCATAACTATCTGCCGAGGTTTAGAATGGTTTGGTTGTGGGATCAACTGCAAACTGGT
CTGCTGAGGTTGGGCTCAAGTCGAATTGGGGTCAACCAGATTAGGGTATGGTCTACATGTCTGATGACCCTACCCGATTA
TTTAAGTTCCCATTTGAACACAACCTGACCCAATTAGTAACAACTCGGGTTCCATAGGGTTGGGCCAGATTGGGTTAGGA
TATGAGGTAACGAATCAAATCGGGTTAAGAATCTAGGTCCCGAACCTAACCCATTTAATGAACGAATCGAGATTTCCAAC
CCGACCCAACTAGACCCGAGCTTGACCCGGGGGGTTGGGCCACTTGACCTGTTGAGTCAACCCTACTCATTTGCAGCCCT
AGCTATGGGAGATTGATTCATGCATTTGCACAATACTCTAACTTAACAATTTACTATTCCGGATTCTCAGGAACTTTAAT
TTTCGTGTGAGAGAGCTTTTGACAGAATTGATCCATTAATCCTATCATTAGTATAATAATAATAATAATAATAACGTGTT
TTTTATACCTTGGCTTTTTACAGCATGAAAGATGAAAATTCTGGAGAGGTTCCGGTCGCATTCGTCGTGAGATCGAACGG
TCACAGCATCAATGAGGAAGAAATCAAGCAATACATCTCTAAACAGGTGGTGTTCTACAAACGCATTTACCGGGTCTTCT
TCGTTGACACGATTCCCAAGGGGCCATCTGGCAAGATCCTACGGAAGGATCTAAGAGCTAAGCTGGCAGCTGGTATCCCA
AATTAGTCCAGAGTACTGGTCTCCATAGTACAGAGTGAAAAGTAGACGGAGACTAGCATCTCCATCGTTGATCCGCTCTA
GAAGATGGTGCAATTTTACTCAATCACTTCCACCTCCCAGAAAATGTAAATTTAATGGGGCCAACGCGTTACACCGAATA
ATTTCCCCCTACCTATGTCCCTCATTGAGTAGCATTTGTTGCTAATGTGGGTTTAAATTAATAATATGTTTATATGAACT
AGAATGGTGCTATATTATATGATTCGTAAACCCAAAGAATCTCAAATTCTTTGGTCATAATTAAATTTCTTTTTTATTAC
TTATATACTATTGTGTTATGTGAAATTGTGCTTAATGTAGGAAGCTATTATGTTTTGGGGCGGGTGAGCCAGTGACCCAA
CCCACCCGACCTGATATAGAGTTTTTGAATAAGACAATATTTGTGTTTTACTCACAGGGTGAGCTCATATGACGATCTCT
TCTATATTTACAGATCAGTGTACAACTGAAAGTTGGTCATCACAAAATATACAAAATTAATTTTAATGGTATATACACTC
GGGTTAGTAGGATTTGTGGGAAACGACTGATTTAGTCAATCTTTATTCAAACTCAAAACATGATTCAACTTCCTTGGATT
GCCGTTCTGTATTCAAATTTGAATTTGGTGTAAGTCCCCTAGAATGACGCTCTATACTCCCCCTCAAAAACAATGGTCAA
GTTGGAATTTGAGAGCATTGAACTACTAGCGTGGCAAAACTTTTGTGAAGATGTCAATGACCTGATTTTTAGAACAGACA
AATTGTGCGGCAAGTGAGCGCATGGCGACTTTCTCGCGGCCGAAATGATAATCAAGCTCGATGTGTTTCATTCAAGCATG
AAAGACTGGATTGATCGTCATATGAAGTGCGGATACGTTGTCGCAAAACAATCTAGGAGGTTGGTGTAGATAGAACCCAA
TGTCACGGAGAATAACGTGGGCCAAGTCAATTATGTGGCAATCGATGCAAGGGCACGATATTCAGCCTCAATGCTAGATC
GTGCTAGTGTTGGTTGTTTCTTAGCACTTCATGCATGTGAGACAATTTCTGCCAAGGTAAGTGCCACAGCAAGCCGTGGA
GCGACGTGTAGTCAAGCATCCCACCCAATCAAAATCCGAGTACCCGTAGAGAACGAGAGGATTGTTGGAGAGAAGATGAA
TGCCTTGATGAATCATGCCATGAATATACCGAAGTTTGCACTTTATAAGTTGAAAATGCATGTTGTAGGGGCATGCATAT
GTTGACAAACATAATTTACGTTGTACGAAATATCTGGCTACATGAAGGTTAAATATTGTAAGCCTCCAACGGTACTCCGA
CAAAATCGGGGATCATGATTGTATGAACTCAAAAAGTGTCCAAGATGAATGGAAGATAGAAAAATGGATAGATATCCACC
TTTTTAAGTCCATACAGCAACATTGATCCCCTTTTACTAGGAGTTTTTACACTCCTTTGGTCAAGGTGAAGGCAGACTAT
GATGAAGATGCATGACAGTGAGAGGATCTCTCACCTCCAATCACTCACAGTCATCAGACTGTGACCCAAGTTTAGAAAGT
TCTATTACTTGTTGATCAGAAA

>Cluster-22883.50216
CTAATCTCTAGCGATCACATAACTAATCTCCAGCGATCACATAATGAATCGGTGTCGATTTATTGAAAAAAAAATGACTG
TATGATGGTACGCCCATGATATGAATATCTATCATCTGAAAGATCAGGACGAAAAACGATCTTTATCGTCTGATTCAAAG
CAATCAATGACATTCAGGCGAAAGGAGGACCGCCCTTTGTTTTATTATATTTATAGGCTCTGAAGTATTTTTGGCATTTT
AAATTTTTGGGTGTGGCTAGGCTTGGAGCTGATTGGAAAGGTAAAAGGTGAAAGTAGGAAGTAAAGGGTCTATGGAAAAG
GTAAACCTGACAGGCCCTATTGGGTAAATTTACCAAAAATTTTCCTAACAATTTGGATGGGTTGCTCACCATATTCTAGA
ATATAGATGACCTGAACACCTTCCTCGGAAAAAACGCCCCTTTGATCACCACATGGGTTGGGCAGAGTTGGCAGACTGAT
AGACCTATCACTTAAAGATCCAATCGGTACCCTACAGTCTAGCCATACATAATTTCCTCTTGTGCGCATGTCTATCACTA
TTCTGTCTTTACCTTTAAAAATTAGAAATTCAATAATAATTGATGAAACTGAATGGGAGTAAATGAAAATGTACACGCAT
CTTACACCTAAGCAGTGGAAAACTGACTCAATGATTTCATGGTTGAATAATTTGTTGGCACATGTGGCTCATAGTAGAGA
ACGTTTAATGGAGATATTAAATCTCCATTATAATAATTGATAAATTAATTACAATAATTAATCACCTACTAACTACTGTT
ATTATATTAAAGAGGGCCATTTCTCTTTTAAACAAAGATGGCACCTCTGAATAGTTTATATCAATGTTATCCGATTTGCT
GGTTCACCGGGTTTGAATTCAGGTTCGTGGTATGTGGTCCGCGATTGTCACGCGAACTTGGGGTAGGATGAGTTTCATGT
TTAAATATTAAATATATAAAATAATATTTTATTTTAAATCAAGAGGCCAATGTCCAAATTTTGTTAACAAGTTATGGTCT
TTTTAAAATTTTCATATATGGTACCGGTTCACAATTTACTAGGGTGGCAAGCGAATTGGGTAACCCTAGTATATATAATG
GGCATCTCAAATCCATTTGATTGTCTTGGTGATAACACTAAGTAATGGTGATTGATGATTGAGGATAGTAATATCGTCGA
TGATCTAATGATGGTAGGCAATGGACCAACGATTCATAATTCAGCCTTGAGATGTGCGAAGATCAACTTTTCGAAAGAGC
CCACAAGACCAAGTCATCTAGAAAACGACAAGAAACGAAAAATGATTCGTTCAACCAATCGGCCACAATATGCTTTCAAA
AAAAATATATGAAAAATGCTATTCATAATTGGAGATGAGCTAATGATGATTAGTTAATGATTATATTGTTATTAATAGAT
TCGTGGAATCTTTTTGCACACCAGGTTCCTTAACGCCGGAATCTTTGGAACTGGGCCAGAATCTGGGAACACATTGCCAG
CACCAGCCACCAGGGCAGCCATGCTAGTTAGGATCAACACTCTGCTACAAGGATACTCTGGAATCAGATTCGAGATAATG
GAAGCGATTACCAGCCTACTCAACCACAACATCACCCCATGTTTGCCGCTCCGAGGTACCATCTCCGCCTCCGGCGACCT
CGTCCCACTGTCCTACATTGCCGGAATCCTGACCGGCCGGCCGAATTCTAAAGCCATTAGTCCTGATGGAAAGACAATCG
ATGCCGCAGAAGCTTTCCGGCTTGCCGGAATCCCCAGTGGGTTCTTCGAATTGCAGCCCAAAGAGGGACTTGCGCTCGTT
AACGGGACGGCTGTGGGGTCTGGCTTGGCTTCTATTGTTCTATACGAGGCGAACATCCTCGCCGTTCTGTCGGTAGTTTT
CTCAGCGATCTTTTGCGAGGTTATGCAAGGGAAACCAGAGTTCACAGACCATCTCACTCACAAATTGAAGCACCACCCAG
GCCAAATTGAGGCTGCAGCCATCATGGAACACATCTTGGACGGGAGTTCTTACATGAAAGTAGCTCAAAAGTTGCATGAA
CTTGATCCCCTGCAGAAGCCAAAACAGGATCGCTATGCGCTCCGCACTTCTCCTCAATGGTTGGGCCCACAAATTGAGGT
CATCCGAACTTCGACCCGATCGATCCAACGGGAGATCAATTCTGTGAATGATAACCCATTGATTGATGTATCGAGGAACA
AGGCCCTCCATGGGGGGAATTTCCAAGGGACCCCAATTGGTGTGTCCATGGATAATACTAGATTAGCACTTGCTGCGATC
GGGAAGCTCATGTTCGCCCAATTCTCTGAGTTAGTAAATGACTTCTACAACAATGGTTTGCCATCAAATCTCTCCGGGGG
TCGGAATCCGAGCTTGGATTACGGGTTTAAAGGGGCTGAGATTGCAATGGCAGCCTACTGTTCGGAACTCCAATTCCTCG
CCAATCCAGTGACTAATCATGTACAAAGCGCTGAACAACATAACCAAGATGTGAACTCATTGGGATTGATCTCTTCGAGG
AAGACCGCCGAATCAATTGAGATCTTAAAGCTCATGTCTTCGACTTATTTAGTCGGTCTCTGCCAAGCAATTGATTTGAG
GCATTTGGAGGAGAATTTGAAGAATACTGTCAAGAACACTGTGAGCCAAGTGGCCAAAAGACTTCTCACAATGGGAGTTA
ATGGGGAACTTCATCCTTCTAGATTCTGCGAGAAGGACTTACTCAAGGTCGTCGATCGCGAATACGTTTTCGCCTACATT
GATGACCCATGCAGCGCCACATACCCCCTGATGCAGAAGCTGAGGCAAGTTCTAGTGGAACATGCTTTGGTCAATGGCGA
AAAGGAGAAGGATTCGAGCACATCGATCTTTCAGAAGATCGGGGCTTTCGAAGAGGAGCTGAAGACCCTTTTGCCCAAAG
AAGTCGAGAGCGCGAGAAGCGCATTGGAGAGCGGAAATCATAGCATTGCGAATAGGATCGAGGAGTGCCGGTCCTACCCA
TTGTACAAGTTTGTGAGGGAAGAGCTCAAGACGGGTTTTCTTACGGGCGAGAAGATCCGATCACCGGGCGAAGAATTCGA
TAAGGTGTTTGCTGCGATGTGCAAAGGGAAGATGGTTGATGCTCTTCTTGAATGTTTGAGAGACTGGAACGGTGCTCCAC
TCCCCATTTGTTAAGTCCACTTCTTATGTCTTATATTTCATTTTTGTTTTCATGTCTTTGTTATAAGTCCATGAAAGGCT
GGACATACCCTATTGCTGGACCAAGTGATTTTAAGACCATGTGTTCTTTTCTTTCGTCTCCCTTGTTTTACTCTGTATTT
GCTCCTCTATTTATTGGACTTCGTTGCTGCAACCAGACAAATTATATGTATAAGCAGTTGTCGAGTTGGTCACTAACTTT
TATCTTTTGA
>Cluster-22883.53753
AAAAGGGGGGGGTGGGTAAAGTGTTAGGGAAGAAGGGCAGATGAGTACTCCCACCTCTACGGCTGCTACAACAACCACCG
CTCTTCTCCACGCGCACCCCACCCTACTCCATAGTCCATAATCACGAGGAGGTTGGGAAGGTAGAGCCAACTGCCCAGAT
TACGCCACGTCAACAACTCTTTAATAACCACCCCGTATCCCTTGTCGTAGCGTGGCTTCTATCTCTGCCGCGAATCTCAC
ACTCCTCTCACTATAATTAAAACCCCCTCCTTCCACCCTCTCTTCCACAGACACGTAGCTCTCTCTGTCCCTCTCTCTCA
GCGACTCCCACGTGTTGGAAATGGTTGCCGGCTTGGAGACAGTCCAGAACGGCAGCGGGTATTCGCACGTGCGAGACGAA
CAACATGTATCTCTCTCGTGTGAAGATCCACTGAACTGGGCTCTTGCAGCCAAGGCTCTGCAAGGCTCTCACTTCGACGA
CGTTAAGCGCATGGTAGACCATTTCCGCCTCGTTGACAGAGTCAAACTACACGGCCAGAATCTCCAAGTCGCCGACGTGG
TCGCTGTAGCTCGCAGATGCGGCGACGTGGCCGTCCAGCTGGACGCTGAGTCAGCAAAGTCACGCGTCGAGGAGAGCGCC
ACGTGGGTCACCGCCCAATCGTGCAAAGGCACTGACACCTACGGCGTCACAACGGGCTTCGGCGCCACGTCGCACAGGCG
CACGAGCCAGGGCGTCGAGCTGCAGCGCGAGCTGATCCGGTTCTTGAACGCCGGCATCATCGCCGGAAAAGGCAACGAAC
TCGCCGGAGACTTGACACGAGCGGCAATGTTAGTTCGCACGAACACGCTCTTGCAGGGATATTCCGGCATCAGGTGGGAC
ATTCTTAACGCTGTTAAAGACCTCATCAACGCCGGCTTAACGCCGTTACTCCCATTGCGCGGCACGATCACGGCCTCCGG
CGACCTGGTCCCGTTATCCTACATCGCCGGCGTCTTGACCGGACGGCCGAACTCGAAAGTGAGGGCAGTTTCCGGCGAGA
TTCTGACTGGAGCGGAGGCGCTTCGGCGAGTGAGCGTGGAGAAGCCGTTCGAGCTGCAGCCGAAGGAGGGGCTTGCTATC
GTGAACGGGACTGCAGTAGGGGCGGCCCTGGGTGCTATCGTGTGCTACGATGCTAACGTGCTCGCGGTGGCGTCGGAAAT
CATGTCGGCGATGTTTTGCGAGGTAATGCACGGTAAGCCGGAGTTTACGGATCCATTGACGCATCGGCTGAAGCACCACC
CGGGGCAGATGGAGGCAGCGGCGGTGATGGAGTACGTGCTTGCGGGGAGTGCGTACGTTAAGCAGTCGGTGAAGCTTAAC
GAGCATAATCCGTTACAAAAGCCGAAACAGGACCGATACGCATTGCGTACTTCACCACAGTGGCTGGGACCTCAGATCGA
GGTCATACGTGTCGCCACTCAAATGATTCAACGAGAGATAAACTCGGTCAACGATAATCCAGTAATCGACGTGGCACGAG
ACATGGCCCTCCACGGTGGCAACTTCCAAGGGACACCTGTCGGTGTGGCCATGGACAATCTACGAATCGCCGTCGCTGCC
ATTGGGAAGTTAATGTTCGCGCAGTTCTCCGAGTTGGTCAACGATTACTACAACGGAGGGCTGCCGTCGAATTTGAGCGG
AGGGCCGAACCCTAGTTTGGACTACGGCTTCAAAGGCGCGGAAATCGCCATGGCCTCTTACACGTCGGAGCTGCAGTACT
TGGCTAACCCCGTGACGACGCACGTGCAGAGCGCGGAGCAGCACAACCAGGACGTGAATTCGCTGGGGTTGGTGTCGGCG
AGGAAATCAGAGGAGGCCGTTGAGATCTTGAAGATGATGACGGCAACTTTCCTCGCCGCGTTGTGCCAAGCGATCGATTT
GAGGCACCTCGAGGAGAACATGAAGTTGGCGGTGAAGACTGTCGTCGCACAGGTGGCGAAGAAGACCCTTAGCACTGGAC
TCAACGGCGAGCCGCTCCCCGGCCGGCTCGCTGAAAAAGACCTGCTTTTGGTGGTGGAGAATGAGCCGGTTTTCTCTTAC
ATAGACGACCCTTGCCGGTCCGAGTACTCTCTGATGCAGAAACTCCGCCAAGTCCTCGTCGAACACTCTCTAAAAACCGT
ATCGAAAACTGATACCGATGCGTCTCCGAAAACTAGCGGTTTTGGACAGATAAAGATGTTTGAGGCGGAGCTGAAGGAGC
AGTTAGAGGCGCAGGTGAAGAGTGTGCGGGATAGCTATGACAAAGGGTCCACAGTGGTGCCAAACAAAATATCGGATTGC
AGGTCGTACCCGGTGTACCGGTTCGTGCGTGGGGAGCTTGATACGGAGCTGCTGAGCGGAACGAGACCCGTATCTCCTGG
TGAACAAATCGAGACCGTACATGCGGCTATCTGTGATGGGAGGATCGTGGTGCCCTTGATGGAATGTTTGGATGGGTGGA
CTCGGAGGCCCAGCCCGTTTTGACTCGTTTTTTTATTTTTTTGGCTTGTATATTTATTTTCCTTTTTTAATTTGGTTTGG
CGTAAATCTTGTTCAAAATGAAAATATTTATAAAGGTCGGTACAAGGTTTCCGCTTTCAGCGGGGTTTGGGAGAGAGATG
GTAGGCAGCCTTA

>Cluster-22883.51605
CGCACCACTCACACTATAAAAATCACTCACCTCAAACAAAGAAAAACAAGAGAAACTCACCTTTGCTTTCTCTTCCTAGC
TACTTCCAACACTACAATTCCCCCCTCTATCTTCCCCTTCAGAGATCTCTAAATTTACCGAATTCCGGCAATGGCTACCG
AGGGAATTGCTCGCCCCATTGACGCCTTTCGCCCCCCAACACTCCCCCTCCCAACCGACGGAAAGAATCCCATATCCGTC
GTTGGTAACTCTTATGTTTCTACTCCTCCTCACTGGAAGAAGGCCGCGGAGGCCGTCAGTTGCACCCACTTCGACGAGGT
CCGTCGGATGGTCTCCCAATTCCAACAAACGCAAACTGTCGATCTCCAGGGCACCACCCTCACCGTGGCACAAGTCTCCG
CTGTCGCACTCCGGTCCGATGTGGTGATCGCCCTTAATGAGCCCATAGCCCGTGCCCGTGTGGCACAGAGTGCCACTTGG
GTGGCTGACAACATCGCCCGCGGGACCGACACTTACGGGGTGACCACAGGGTTCGGTGCAACGTCTCACCGGCGTACGGA
CAAAACATCGGATCTCCAGACGGAACTCATACGGTTTCTTAACGCCGGTGTTATTGGAAAAGAGAACCTCCCGTCGAGCT
ACTCAAAGGTGGCAATGCTAGTCCGCACCAACACGCTGATGCAAGGCTATTCGGGTATCCGTTGGGAGATACTAGAAGCC
ATGGCCAAGCTCATGAACCACAATTTAATTCCGAAACTACCGTTGAGAGGGACCATTACAGCATCCGGCGACCTAGTTCC
GTTGTCATACATTGCCGGATTAATCACCGGACGGCACAATTCGAGAGTAGTTACACCGGAAGGGGATGAAATTTCTGCAG
CCGAGGCATTGAAGCGAGCTGGAATTACGGGGCCATTCGAATTACAGGCAAAGGAAGGTTTGGCCTTAGTCAATGGAACG
GCAGTCGGATCAGCCGTGGCTTCAATTGTTTGTTTCGATGCCAACGTGTTGACTCTCCTTGCTGAAATCCTCTCGGCGAT
GTTCTGTGAAGTAATGCACGGCAAGCCGGAGTTCGCAGACCCTCTTACGCACGAGCTAAAGCACCACCCAGGTCAAATTG
AATCTGCGGCGATAATGGAATACCTCCTTGATGAAAGCGATTACATGAAAGAAGCGAAGATCAAGAACGAGAAGGACCCA
TTGACAAAGCCGAAACAAGACCGTTACGCTCTACGTACCTCCCCACAATGGCTAGGTCCACAAATTGAAGTCATTCGCAT
GGCTACTCACTCGATTGAACGCGAAATTAACTCCGTTAATGATAACCCATTGATCGATGTAGCTCGCGATATGGCCCTTC
ACGGCGGGAATTTCCAAGGGACACCAATCGGAGTCTCCATGGATAATCTAAGGATCGCAGTGGCGGCAATTGGGAAGCTC
TTGTTTGCGCAATTCTCCGAACTAGTATGCGATTACTACAACAATGGGTTGCCTTCAAATTTAAGCGGTGGGCATAATCC
GAGCTTAGATTATGGGTTCAAAGGAGCTGAAATCGCCATGGCCGCCTACTGCTCGGAGCTTCAATACCTCGCAAACCCAG
TGACTACCCACGTCCAAAGCGCCGAGCAACACAACCAGGATGTGAATTCCCTCGGTTTGATCTCTGCAAGGAAGAGTGCC
GAAGCTATAGACATCTTAAAGCTCATGTGTTCCACCTACTTGGTGGCTCTTTGCCAAGCCGTCGATCTCCGGCATTTGGA
GGAGAACATGCGGGAAGTCGTAAAACACGTAATTCTCCAGGCGGCGAGGAAAACACTATACATCGCCAAAGATGGGTCAT
TGCTTGAATCTCGGTTTTGTGAGAAGGAGCTGCTGCAGGTGATTGATCATCAGCCAGTTTTCTCATACCTCGATGACCCA
ACGAACCCGTCTTATGCTCTTTTGCTTCAATTGCGCGGAGTTCTGGTTGAGAAGGCGCTTGAAGGAAACAAAGGGAAAGA
AGAAGATGACCAAGAAGGCTACTCCATATTCAAGAGGATACCAATCTTTCAAGAGGAGCTGAAGGAGAGATTGGGGGCGG
AGATTGAGAAGGCGAGGGAGAGATTCGACAAGGGAGACTATCCGATAGCTAATAGAATTAAGAAGTGTCGGACTTATCCG
ATATATCGGTTCGTGAGGACGGAGGTCAGAACCGAATTGCTCACGGGGGAGAAAAAGGAGAGCCCCGGAGAGCATATAGA
GAAGGTTTACGAGGCGATCAACGCAGGAAAATTGGGGGAAGTTTTGATCAAGTGTTTGGCTTCTTGGAGAGGGGCTGCTG
GTCCGTTTACGCCGAGGTTGGCGGTGGCTTCTCCGGCACATTTTAATCCTCAATATTGGGGTTGGTTTGACAAGGTGAAG
TCTCCTTCTGCTACCAGTGGGAGAGGGCTTTGGAACCTTTGAAGATTGTCTGCGGGCTCTCTTGTTTCTCTACTTGTTCG
TAATTTGGGAGATTGTTTTAACTTTAATGTCAGTGAGTTAGTTGTAACTTGTAAGTTCGAACTGGAGCTTAAATTCAGTT
TGGAATTTAGCTAAGAAAGTGATTTGAATGGAAACAATTGATGACCGTGGAGCTGCTAAACTCCCATGCTTGCGATACTC
TGTTTTTATGGGCAGAGTGACATGATTAGAAACACCTATGGGTCTCAGTGGGTCAGGCACTCAGGTCGGGCCTGGTTCGG
GCCAGGACTTAAACGTGCTGATTATAATTGGGCTCCTTGAGGCTAGCCCATACCCGACCCGATTATTAATCGGACTGGGT
CGAGCCAGCCCATTTATTAATCGGGCCTACCTACCTTACCCCATACCTGACCATGACGAGCCTGGTCGGGCCAGGCGGCG
GGCCGATCGACAAATTCTATATAAATAGACTCAATCAGTCGGGTTGGGCTTAAACAAGCCAAATTTTAATCGAGCTTTTG
GAGCTAGGCCATACCAGGCCCGACTTATGAATCGGACCAGGCCAGACCAGCCTATTTACATTTTGGGCTTACTTTCCTTA
GCCTATACCTGGTCATTTTGGGCAGGGTCAAGCTCAAGCCCGACTCATTGAGACTCCTAAAAACACCTCCTTTACCCTAG
CACGCTCACGGCACGGATTATGAGTCTCCCACTGACGAATTTTGAAGGTCTTTGACGAGAAGACACTAGGCCGGAAAATG
GCCCCCACTTTGAGTTGGGAGATGCACGAATAGATACTTTTGAGAGCCAAATCATTATAGAGGTCTTACGTAACCGGCCC
AAGCGCGAAGTGACTTGGTTTGCAGGTCGCTTTTTGAGACACAATCTACATGGAAACAATATCTATGCTGGCTGATTTGA
ACACCATGATCTAAAGAAACGTGATGTAAATGATTGAGCAGAAAAACATCTCCCCGTGTTATCCAAAATAGTCGATGCAT
TTTTAAATTAAAGGCAACTATGTAAATCTTCGACATCATTAATTTTAGAAGGCATTGACTACTTTGAATCACACTATAGA
TTTCTTCTTTTCCGCCCCAATCTTTGACACCATAGATTCGTAGATCACAGTTTTCAAATCAGACACACAAATCCGTGCCA
TGTGCTTTTGCCGTGAGGAGCCGGTGCATCGTTTGCTCATCCATTGCCCCGTCGCTACTGGAATCTGGAATGCGGTCGGG
AGCATCTTCGGTATGGTGGATTGCTTTCCCATCAAGTGCAAAGACCTTCTTGCCAAAAGCTTTTATGGCGTTCGGTATGG
TGGATTGCTTTCCCATCAAGTGCAAAGACCTTCTTGCCAATAGCTTTTATCGCGTTCGAGACTCCAGATTAAAATGTCTT
GCCACCCTCCTCCCGATCGCAGTTTTTAGGGTCATCTAGAGGGCAACAATCGGATCTTCCGTGGCTCTGCCCGCCCGATC
TCCAGCATTCTTGACACTGTTTGTCATCACTATCTCTTTTGGGCCAACTTGGAGGCGTTGCTTTATTGGCCGAATCTTCT
TGACCATACCTAACGTGCTTACTGGCCGGCTGGGGTGAGGGCATTGCCAAAGCTATCTGTTGGATAGATCTTCTTTTTTT
TATTTTCTTCTTTTGTTGTTAAGAGTCG

>Cluster-22883.13582
CATTGTTTGGCCACCAACAACACCCAGTGAACACAAACTTCTATTTAAAGACCAAATACCACACGAACAAGACTCAAGAA
AAATTCATATTGAGTCACTTGGAGTCTTGTTTTTTGTTTTTTTTTTTTTCTTATTTTCTTGTGAAAAATCAATATTTTTT
TCATTTTAAAATTCATTTTCCGCATTTTTTTACCGGGTTTGTCTAGTTGAAAAATGGAATCCAAACAGCAATCTCTCAAC
CAAATCAACGAGAGTGGAAGTAGCCAGGGCTCAATCCAAAGCTTTTGCCTGAAAGACCCATTGAATTGGGCAATGGCAGC
TGAGTCAGTTAAGGATAGCCATTTTGATGATGTAAAGCGCATGGTTGAAGAGTTTCGTAAGCCTCTGGTGAGTTTGGAAG
GCGCAAATTTGACAATTTCTCAAGTAGCAGCGGTCGCCGGAAATGGATCGGCTGATGTCAGAGTCGAGCTTTCGGAGTCG
GCGAGGGCTGGAGTTGAGGCGAGTAGTAGGTGGGTGATGGAGAGCATGAATAAAGGGACAGATAGTTATGGGGTCACAAC
TGGTTTTGGTGCAACTTCACATAGGAGAACCAAGCAAGGAGGAGCCCTTCAGAATGAGCTAATTAGATTCCTCAATGCCG
GAATCTTTGGCTCCGAAGGAGAATACAGCAACACATTGCCTGCCCCAGCCACAAGAGCGGCCATGCTAGTGAGAATCAAC
ACCCTCCTCCAAGGCTACTCCGGCATACGGTTCGAGATCTTAGAAGCCATCACAAGCCTACTCAACCACAAAATCACCCC
ATGTCTACCTCTCCGAGGCACGATCACCGCTTCAGGTGACCTCGTCCCCTTGTCCTACATTGCTGGGATCCTTATCGGCC
GGCCGAACTCTAAAGCCATTGGGCCGACCGGAGAAATTCTAGATGCCAGTGAATCATTCTGCATCGCTGGAATCCCAACC
GGGTTCTTCGAATTGCAGCCCAAAGAGGGACTAGCACTTGTTAACGGTACCGCGGTGGGGTCTGGCTTAGCCTCCATTGT
TCTATTCGACGCGAATATACTTGCAGTTCTATCGGAAGTTTTATCGGCTATGTTTTGTGAGGTTATGCAAGGCAAACCAG
AGTTTACAGATTACCTCACTCATAAATTGAAGCACCACCCGGGCCAAATTGAAGCAGCTGCTATAATGGAACACATTCTA
GAGGGTAGTTCTTATATGAAAGAAGCTCGTAAGCTTCACGAGCTCAATCCGTTACAGAAGCCGAAAAAGGATCGGTATGC
CCTCCGTACTTCTCCTCAGTGGTTGGGTCCTCAAATCGAAGTGATCAGGTCGTCTACTCAATCGATCCAAAGAGAGATCA
ATTCCGTAAACGATAACCCGTTGATCGATGTATCGAGGAACAGAGCACTCCATGGGGGGAATTTCCAAGGGACTCCAATT
GGTGTCTCAATGGATAACACAAGACTCGCCGTTGCTTCGATTGGAAGGCTCATGTTCGCTCAATTCTCCGAGCTTGTTAA
CGACTTCTACAATAATGGGTTGCCATCGAATCTCTCCGGGGGTCGGAATCCAAGTTTGGATTACGGATTTAAGGGGGCTG
AGATTGCAATGGCAGCCTATTGTTCGGAACTCCAATTTCTCGCTAATCCAGTGACGAATCACGTACAAAGTGCGGAACAG
CATAACCAAGATGTGAATTCTTTGGGATTGATTTCATCTAGAAAAACTGCCGAAGCAGTCGAGATTTTGAAGCTCATGTC
AGCAACATACTTAGTTGGTATTTGCCAAGCAATTGATCTAAGGCATTTAGAGGAGATTCTAAAGAACACTGTCAAGAACA
CTGTAAGCCAAGTATCAAAGAGAGTACTAACATTGGGCGCTAATGGAGAGCTTCACCCATCGAGGTTCTGCAAAAAGGAT
CTACTAAAAGCTGTCGATGCTGAACATGTTTTCACCTACATCGATGATCCATGCAGCTCTTCATACCCACTGATGCAAAA
AGTGCGTCAAGTTCTGGTCGAACATTCTTTGATCAATGACGAGAAGGAGAAGGAATTGAGCACATCAATCTTTCAAAAGA
TTGTGGATTTCGAAGAGGAATTGAAGACCCATTTGCCAAAAGAGGTCGAGAAAGCAAGGAACTCATTTGAGAGCGGAAAT
CCAGCTCTACCAAACAGGATCATGGAATGTAGATCCTATCCTTTGTACAAGTTTGTAAGGGAGGACCTTAAGACCAGCCT
TCTCACTGGAGAGAAGGTCCGATCACCGGGCGAGGAATTCGATAAGGTCTTTATGGCGATTTGCAAAGGGGAGATGATCG
ATGCTCTCTTCGAGTGCCTGAAAGATTGGAATGGTGCTCCTCTACCCATTTGCTAGAACAACTAGGAGATATTTCTAGGC
CTATCTTGTGTCTCATGTCCCTTGTGTTCCCTTCTCTTTTACTGGCTACGTTGTATGAAATGCTATGTGTATGTTATACA
ACAGTTTGCAGAATTTGTTGACTCTGAATAAATT

>Cluster-22883.50271
TTTTTTAGAAAGCAAAACTCATACCTTAAAAGATTATTAATCCAACAAATTTGCAATTTGTCCTTACAAGTACATACATT
TACACTCTCATCTCCCATAGTCAACAGATTTTCTTCATTCCCTTCAACAGAATTCTTCCTTCAGTGCCACTCCAACCAAC
GTAGAAATAAAAAGAGGCGCTGAGTAGAAAAAACAAGAAAAAGATGAGTACTCAAAACACTCTAGGCTTTGCAACAATGG
TAGAATGCTTCAATATGTGCAAGCTGAATTGCCCGCCTTTCTCCGAAACATCGAGCTTCTTCTGCCCCGGGGGCGGCAAA
AGCTCGAAATTTTGCACGAGACGCCCGAGTGTGATGCCTAGGATGGGCAATGCAAGTATAATTCCAGGGCAGCTCCTCCG
CCCAACTCCGAACGGCAAGTAACGGAAGTCGTTACCGTTCGCCTCAACCTTTGCTTCCTCCTGCAGAAACCTCTCAGGCC
GGAACTCTTCAGGCTTCTTCCACTCGTTCGGATTGTTGGCAAGCAACCAGGCATTCACCAATATCTTGCTCTCAGCAGGA
ATATCGTAGCCTGCAAGGTTAGCATCGTGTAGGTTCATGTGGGGGACTAGAAGCGGGATGGCCATGCGAAGCCTCAATGT
CTCTTTGACGACAGCCTGAAGGTAAGGTAAATTGTGTGTGTCGGGTTCAGTGATCTGCACACCGGGTCCGAGCACAGTGT
CGAGCTCATTCCGGAGCTTCTTTTGGATCTCCGGGTTGTTCACTAGCTCTGCGATGCCCCACTCGATCGACCAGAGGGTC
GTCTCAATTGCAGCAACATTGATGTTTTCGACGATGTATAGGACATTGTCTTCGTTGATCTCTCCTTTGTCCTGTGCATC
AAGAATGTGATCGATGGCACATTTTAGCCCTGAAGCGCTTGCTGAACCTTTTGTACTCGCAAGCTTCTTCCTTTCCTCTA
GAAAATAGTCCTTGAACAATTGCAACCTCCTCTCCTTCACCTCCTTGCAGATCTTCAAGTACCCTCTCAAGAACGGCCTC
AATATCGGTATGAAATCACCATAATTGTATTCAAAACTCTGGGCTAACCTACTCCTCTCACCATTCAATGCCTTCAACTT
CACGAACAACGGGTCCTCCTCGCTCTCGAACCTCCTATCGAACATGATCCGATACATGTTGTTATACATCATGAGTTGTA
GTCTCCTTCTTAGAACAATCCCCTTTGTCGCTGCATCAGGATTCTTTTTAACATCCTCGACGACATGCGTTATCTCGTCC
TCCCAACCGAAACGGTATTGCTGGACCACCTTGTTGGTAAAGAAAGGAACGGTCATGATCCTACGCATCTTCCGCCAGTG
CTCTCCGTACACGGTAAACACCATATCCTGGCCTTTTCCGGTAAATATATCGAAAACGACGTTTCGGGTACGCGACCCGA
ACTCGACACCTTGGGTGTGCAGAACTTCTTTGGCGAGGTTCGGCGAGGAGACGACGACAAGGTTCCTCTGACCCATACGG
AGAAGGAAAATATCGCCGAATTTTTTCGCCAAATCGGCAAGGTTTCGGTGGTTCAAATCATCTCCGACTTGTAACCAGTT
GCCAAATATCGGAACGGGAAACGGTCCCGGTGGGAGTTTGAAACGTTTGCCGCGGAGTTTTGATACGGTGATGGCGAGGA
GTATGGAGAAAAAGAGAGCGAGGAGGATCTTCTCTAGGAATAAGAGATCCATGGTGAAT

>Cluster-22883.41390
ATTATCTCTCCATAAAAAGGGGTTAAACGCTGTTGTTTTTGCCTTCACAAAGTATAAAGTTTTAAGCATCCAAAAAGCCC
GAGTCCAAAACAAAATTAAAGGAACAGGAAAAAAATTACATATCAACAGTCACACGTTTGAACAAGTGTGCAGGCAATCT
AGGGGTGGGGGTCGCTTGTACCGGGGTCCGCATGTATGTGACCAATCCTGGGTTCTCTGACATGTCGATGTCCACGGGTC
TGACCCCTTTAGGCGGGGCCCAATGGAAATGGTGCAGGAGGTGCCCTATCATTGACTGGGCCAAGTTGATGCCTAGCTGA
GCTCCTGGGCAGACGCGTCGTCCCGCACCAAATGGCAGTAGCCGAAAATCGTGACCCTTCATGTCCACATCCTCCTCGAC
ATAGCGTTCCGGGCGAAATTCCAACGGCTCTTTCCATACCTCTGGATCACGCGCGATGGCCCACACGTTTACGTGCACAT
TCGAGCCCTTAGGGATATCATAGCCACCGAGTTTGACATTGGTGGTGGCTTTGTGGGGGAGCATGAGCGGGGTGGGAGGG
TGCAACCGTAACGCCTCTTTCGTGACACATTGTAGGTAGGGGAGGCTCGAGAAGTCGGACTCAGTCATGACTCGGTCGGA
CCCAATGACCCGGTCGAGCTCTTCCTGAGCCTTCTCTTGTACCCTTGGGTTCTTTATCAGCTCTGCCATGGCCCATTCCA
CCGATATCGCTGTTGTATCCATGCCGGCCGTGATCATGTCCCATAGGAGACCGATGATGGTGTCTTCGCTAAGATCGTAT
TTCTCCTGCAGCGTGAGTAGTGCATCCACGAAATGTTGCTTGGCCCCACTCTTTTGTCGTGCTTCCGTGTGCTCCTCCAT
TATGAGTTTCGTCAGCTGGTCTCTCCGGGCTCCGTGCTTAGCGAACGCACCTTCCTCTAGGGGGAACAACCAACGGAGCC
ACGGAATGTGTTCCGCCATAGTGAGCGAAGCCCCCAGCTTCAAACCATTGGATACGATTGCCTTGAATTCCAACCCTTGA
TCATCCATCATCCCATCTGAATTTTCAAAACGCTTTCCGAATGCCAGTCGGGTTATGTTGTTGAACGCCACAGCCGACAG
ATAGCTCCTCACAAGCACGCTTTTCCCGTAGTTATCTGGCTTAGTGCAATCTCTAAAGATGGTTTCAACCATGGCTGTGA
CCTCATCTTCTCTAATAGGCCTAAGTGACTCAAGTCTCTTTGGAGTGAAAAGCTCCAAAGTGCAAACCTTTCTAACTTTA
ACATAGTGAGGCCCATAATCGGCCCATATAAGATCCTTCCCATCTCTGCTAAATTTAGCTGCTGATCTGCTCCTCGGCCT
ATCCGCCAGCTGCTGATCATTCTCCTTTAGCACTTCCTTAGCCAATTTTGAGCTCAACACGACGACGTTAAGCGTCGACC
CGAACCACACTGATACGATCGGACCGTACGTTTGAGCCCATTCGGCGAAGCACCGAAACCTCACCGGCTTTATGTCGTAG
AGGTTTCCGACTACGGGCCACGGTCGCGGACCCGGCGGGAGCCTAAATCTTAGCCGTTGATAGAGCTTGATAGCTAGGAG
GAGGAGGATGATTGTTGTTGCTATTGGGAGGAGAGGGAGAGCCATGAATATGGAGAAAGGTGAGAAGGAATAGTAAGAGA
TAGGTGAGAGGGGGGTGGGGGAGGTGATTGATATAAGAGAGAGA

>Cluster-22883.50140
TTCGTCCCAATCTTCCGCACAATGGATCTTAAGATCATGGGTGTACCATCAAACGGTCAGTTTTTTATTCTACACGACAC
ATATCCTAACAAATGGCCCTAAAATCACGTTTGAGCGTGATGTGTGCCACACGATTTTAGGGCCATTTTTTTGGGATCTG
TGCCACGTGGACTAGAGAGACTGACCGTCTGATGGTACGCCATCGTCTCAAGATTCATTGTGTGGAAGATTGGGACGAAA
AATGATCTCCATCGTCTAATTCAAAGCAGTCAATGGATTTCCAGCATTTGCGCCCTCAGTAATCCGGATGGTGCGAATAG
AGATACCCAAAGCAAAATTCACTGCCTAGCGCCTGATCCTCAAAATCAACCAACCGATCACATTATTACAGAACCAATAC
GTCAAAATATCGTTTTCCTCACCTACAACTCGAGGCCCAAACTGAATTACTGAAAACCGAGATGTCCTGGTACAAAACAT
CATACTTAAGCTAGATGTAAATGATTCTACCATCGTCCCATCCATGACCAGATTGTGTTGGAAATGAGAACCATCTGACT
TTTATGAAAGGTGGATGCACATGTTTCTCCACATTCCAACACCGTCCGATCATGAATTCAACAATGTTAGATTCATTATA
CATATATATACCTGGCTTAGAAATAAATGTCTTAATGAAAAAGATTATGCAAACCTACACAAAATCAGCACATACGCTTG
TACAGCTCCGAGGGCAATCTCGGCGTAGCGACGACTCTTAGCGGAGTTTTCATGAATGTGACGAGCCCAGGAGTCTCCGT
CATGTCGATCTCCTCGTGTTTGACCCCTTTGGGCATGGTCCAATCGAAATGGTGCAACAGGTGGGCCAACATGGACTGAA
CCAAGTTGATTCCTAGCTGAGCCCCAGGGCACACGCGTCGACCCGCACCGAATGGCAAAAGGCGGAAATCGTGACCCTTC
ATGTCGACGTCGTCCTCAGCGAACCGCTCAGGCCGAAACTCTAACGGGTTCTTCCAGACCTTCGGATCACGAGCAATGGC
CCACACATTGATATGCACAATCGAACCCTTAGGGATGTCGTAGCCGGCGATCTTGACGTCGGACGAGGCCTTGTGGGGGA
GCATTAGAGGGGTAGACGGGTGGAGGCGCAGCGCCTCCTTGACGACACAATGTAGGTAAGGGAGATTAGCAAAGTCAGGT
TCGGTCACAACTCGGTCTTTGCCGACCACCCGATCGAGCTCCTCCTGGGCCTTGCGCAGCACCCTTGGGTTCTTGATCAG
CTCCGCCATCCCCCATTCCACTGCTATGACCGTTGTGTCCATTCCAGCAGTTATCATGTCCTGCACATGCTTCTTTGTTA
CGACATTTTTCAAAAGTCCCTGATAATCCAAGTTAGTCAACTTTTGACAACATTCAGTGGCTAAAAAGGTGCTTCATGAG
TGATGATGCTTCTGATACTACATCAACCCTTCTAATTTTGAACTGTAATGTCTTTTAGTCCCTATATTACAAAAAAATCA
TAAATAAACCGCAAGAGTGATAATTTTTTCCCCATATAGCGTGTGTAACTTCTTGGGTTTTAAGAAAGAGTTGGTATAGA
GTAGCACCCGTTCACTGTCAATTGTGAATGTGTAAATCTTCTTATGCTAAAATGGTCAGGCCAAACGAGCATTCAAATAA
GTGAAAATACAAGTTTGACCATTTTAACAAAATGAAATTAACCTGTCACAAAAAGAAATTCAGTTTCCATATGTTTCTGA
TTGATAGTATTATAAGGAGATAGAAAGGAAATTATGTGCGCCCCCACAATAGAAATTCAATTTTTATATACTAAATCATT
TTACGAGGAAATCCATTCAACCATTCAGTTGGCTGAAACGGAGTTTCTCACCAACATAATAAGGCTTTTTTTTATCATTT
CAATACTATTTTTTTTTAAATTAAAAAAAACCTTTTTTTTTTCCCAAATAATGAGGGATACTGTCTTATCCTATGAACGA
AAAAGCCAATTTTCAGATTCTTTCCGGACAGACTAATCAAATAGGAGAAATCAATTTCCAATGAAAATCATTTCTCAAAC
AGCCTAATCAAACAACAAAAATTTCATTTCCATAAGAAATCATTTAGCAGGAAATTGATTTAATTTCCTATTTGGAGTTT
CCCTACTATTAAGCAGACCCTTCGTCTCAATTTATGAATATTGTTGCCTGCCCGCCAAATAAAAATCAAATTAGCTTCGA
CTTATATTTTTGCCCCAAATTGTGGTTCCCATCATTTTTAGTGAGACCTAAAATGATCACAACATCATTTTGCGAGGTCA
ACCAAACAACTCATTTGCGGATTAGGGACTAATCAGACATGAAAACTTGTAAATAAGGATTAAGAGGCAATTTTCCAAAG
GTGCATGTTAGTAGTGAGCAAGTCAGAGAATTAAGTGATACACTCACCCATAAAAGGCCTATGATGGTGTCCTCACTGAG
ATCATATTCATCTTTGAGACTGAGTAGGGCTTCCATAAAGTGGTGTTGCTTCTGGGTGGTCCCTAAGTTTCGAGTATGTT
CTTCCATAATTGCTCTCGACACTCGATCCCTACGTTCGGCTCGGAGTAGTACGGCTTTAACCTGACTAGGGAAGAACCAC
CGGAGCCAGGGGACGTACTCAAAAATGGGGAGTGATCCTCCAACCCTGATACCTTCGGTGACGAGACGCTTGAGCTCGGC
ACCCTGCTCGTCCACTAGCTCTGCTCGGTCCATTACTCGCTTCCCTAGCGACAATCTAGCTATGTTGTTGAAAGCTACGG
GTGATAGATACTCCTTCAACACCATGCTCTTTCCTTGGTTACCCTGCTGAGTGCAATCTGTAAAGATGGCTTCAACCATG
GCGGTGACTTCGTCTTCCCTGATATGCCTGAGAGATTCAAGCCTCTTGGGAGTGAAAAGCTCTACAGTGCAAACCTTTCT
AACTTTAACATAGTGAGGCCCATAATCAGCCCATATGAGATCTTTACCGTTCCTGCTAAATTTAGTGACGCTTCCATCTC
TAGGGCGATCAGCTAACTGCTGGTCCTTCTCCTTCAAAACCTCCTTGGCTAACTCAGAGCTCGACACCACCACGTTCAGT
CTCGATCCGAACCACACAGACACGATCGGACCGTACGTTTCAGCCCACTCCGCGAAACACCGGAACCTCACCGGTTTTAT
GTCGTAGAGGTTTCCGACCACTGGCCAGGGACGTGGGCCAGGTGGTAACTTGTATCTGAACCGTTGGTAGAGCTTGAAAG
CTATGAAGGAGAAGAGAAGACAGAGGAGAGAGATTTGGAGAGAGAAAGCCATGAGGGGAGTCTCTGGTTTAGCATTGACT
TGAGGGATTTAATTACATAGGAGGAATATATAGAAAAGAAGTGATAAATATCGCGTGTTGCACGTGATCATGATTAGTTT
GGGAAGGAGTTAGGTGGGGAGGGGAGTCAATTGAG

>Cluster-22883.49301
AAACGATCACCATTGTTTGATTCAACACAGTCAACAGTTTTCGGCGTGGGCGCTTTGAGAGATTCGGTGGGCGCTAATAG
AGCTACCCTAAAAGAATTAGTTGCTGCTTCCATTCAAGCGAACCTCATAACTACATTCAAATGAAATAATGAAAGCTTAA
AATGTTTTCACATATTGAAATGATGAAAGCTTAAACTGTCTTCAGTACTTGGAGCCTAATGAAATATTAGACCCCTCTCA
TTCAATGGTAGTGGCTCTAATGACCGACTGATCAATCCAACGAGCAGTTGATGATCACCACCCTGTTGATTAACTTAAAA
TGCTAGTTTCTTCTCTCATCATTGCTTCGAATGCCTGTCGCAGAAGGATTTTAACCTCGCAAAAGCGTCTTCAAGCGAAG
AGGGATCTATAGCAAAAGTGATGCGAAGCCAATTTTTCAATCCCACCACTCTTCCTGGCAGAATGATCACAGATTCCTCT
TTGGCCAGCTTGCAGCAGAAGTCCAAATCATCATTAATGTCTTTTAGAAGAGATAGATTCAGCTTTACCATTACAAACAT
GGATCCCTCAGGTTTGTGTGGACAAGTAATGCAATTTATCTCGTTTATTTGATTGTAACAAATGTCTGCTGATTGGCTCA
GTATATGCAGGATCTTCTTGAAGAAATCCTCTCCTGTATTCTGAAGGATTTCAGGAACTGCCCCCTGAATAAATGTTGCA
GGATCAGAAGTGATATTAAGATATCCCTTAATGCAATCCACAATCTTATTTTTTTTTAGGATGCCATTGGGGTCAGTCGT
CACAAGCCAACCAAGTCTCCAGCCGGGAACTATCCATCTCTTAGAAATAGACCCAACGGTAATAATTGGAACTGTCGATC
CAAACACACCCATCGGCACAAATGGGTTATTCCCAAAAGCGAGATGGTCATAAACTTCATCTGCGATAACAAGAATTCCA
AGCTTCTTTGCAGTCTCAGCAACCTTCTCCAAATGCTGGTAGCTAAAGACATTTCCACAAGGATTTCCAGGGTTTATCAC
AACCATAGCAACGGTATTCTCATCTGCTAGATTTTTTACAGCATCAAGATCAACCTCCCAACTCTTTTCCGGAAGAAGAT
CAAAATATCTAATTTCAATACCACTAAACGCCGCACGTGCATCATAAAATGGGAATCCTGGCCTTGGAAGCAAGATGTTA
GCACCAGGACGGGCAAGGACCGAAATTATGGTTTCAACTGCTTGTGTACAACCACTGGTCATATATACATCATCGGGTGA
AAGCTTATATGGAAGATCACGAGAGAGGTACTCTGATATCGCTCTTCTCGCCTCGAGAACCCCAACGGTCGGAGAATAAC
AGTTGTATTTGGCAGATCGGACGGCTGAGATTACAGCATCTTCAGCGACCGGCGTCGTACGGAAGTACGGAAACGCCGAT
GGATCTCCATGGCCTAGAGGAATCGTAGGCCGTCCATTTTTGCCATCGAGATTCTCCATGATCATGTTCAGTACTCCTCG
TACGGTCATATTCGACGCATCTATTAGATTCGGGTTCTGCCAGACTCTCCATTTTCTCTCTCCTCCGTTCTCCATCTCTC
TCTCGCTCTCTCTCAACAGAAAAAAGCAGACTGAGAAGCACTTCAGTTCTACTGAGAGCCACCAGTCCGACGCAGAAAGA
AATAAAACGAGGAGTGATTTGGATCTCTTGTTGAACGCGTACATTACAGAGTTATGGAGCTATTTGCAGCCGTAGATTTT
TTTACTTTAAATGCACGTATCTCAAGATCTTGCATTTTTCTCTTACAGGTGCATGCGTTTCGTAAGGGATATTTACTCGG
ATCGTGCACGTGGCTTTAACCCGACATTTCTAGATGAATTCAGTTGAGATTCACAAAATTGAAAGTGGCTTGATTGGGCT
GTCAGCATCTACAGATAGAAAAAACTCTTCATTTTTTATCAGGGGCATTAGATTTATGATTTCTCCTATTGACATGTGAT
GACACGTGTTGATGTGATGGGTTCCAAACAACTTCGGCACGCCTGAATGCCTGTATTGCAGCAAAGCGTTTCGTCGGTTG
TGACGTTACGCGTCGTAGTGTGACGAGAGCGTTCAATCGTGAGCATCATCCTCTAGGTTTCAGATCCAATATAATCT

>Cluster-22883.50853
GGAGAGAAAAAACACGAGCACAAAGAGAGAAAGAAGAAGGAGCTCGGTGAAGAAACCTAAACCCTAACCCTAGGTTTCTC
TCATTCGTCTCCAAAAAATGGAAACCCTAGGAGTTCTGTTGACCTGCCCGATGAATTCCTTCCTTGAAGAAGAGCTCGAC
AAGAAATTCAAGCTCTTTAGATTCTGGGAAGCCTCCAAGAAGAAGGAATTTTTGAAAGAAAACTCTCTTTCGATTCGAGC
CATCGTCGGTAATGCGACGGTCGGCGCCGATGCCGAAACGATCGATTTGTTGCCCAATCTCGAAATCGTGTCGAGTTTCA
GCGTTGGATTGGACAAAGTCGATCTGATGAAGTGCAAGGAGAAGGGAATTAGGGTTACGAACACGCCCGATGTGTTGACG
GAAGACGTCGCAGATCTCGCGATCGGTTTGATATTGACGACTCTGAGGAAGATTTGCGTGTCGGATCGGTACGTGAGGGA
TGGTCTTTGGAAGAAAAAAGGGGATTATAAATTGACAACAAAGTTCAGTGGCAAATCTGTGGGCATTGTGGGTCTGGGGA
GGATTGGTTCTGCCATTGCCAAGAGGGCCGAAGCATTCAACTGCCCCATCAGCTACTACTCCAGATCGGAAAAACCAGAC
ACAAAATACAAATACTATCCGAACATTCTTGACTTGGCCGCTAACTGTGATATCCTTGTGGTGGTGTGTCCTCTGACGGA
ACAAACCCGCCACATCGTGAACCGTGAGGTCCTTGATGCGTTGGGTTCAAAGGGTGTGGTAGTGAACGTCGGGCGAGGCC
CGCTTGTGGATGAGCCTGAGCTCGTTTCTGCCCTACTCGAGGGCCGGATTGGTGGGGCCGGGCTCGACGTATATGAGCAC
GAGCCTGAGGTACCTGAGGAACTGTTTGGGCTTGACAATGTGGTGCTCTTGCCACATGTTGGAAGCGGGACGTGGGAAAC
CCGCAAGGATATGGCCGACCTTGTGGTTGCAAACTTGGAGGCGCATGTGCTGAAGAAGCCACTTTTGACTCCGGTGGTGT
GACCATTTTCAGACTAAAGAGTAGCGTAATTCGATTGCAATGGTGCTTATTTTGAGGGGAACGTAGTAGGGGTTGATTCT
TTATAAGATGACTGAACCGTGGCATACTCCATTTCTTATTTTGAGTTCTTGCATCTTATGCTTGCTTGAATATAAAAGAA
CTTACCATAACGTGATGCGCCACAATATTAAGCACAAAAACAATGAAGCAATTTTAGAGGCACGAAAATGGAGCAATACG
ACCTCAAAACGGGGGTCTTTTTTAGGTTATTTTCTTCAGTTTTGTAATTATCAGGGGCGTTTCCGTCTTTCTCCCTACCA
CCGTCCAGGTGCAAGCAATGCATGCGCGTCCCTGTTATGAACGCAGCTCCCCGTTTCTTTTGTCACTATGTGGTGTTTTG
TCACGTTCTCACGATCAAGAAATTGCTTTGTTGTTTTCGTCAAAAA

>Cluster-22883.48758
CTCATAGGTCAACTGTATGTCTGCGTCCACTCGTGACCATGGAGGAACATGTGCACCCAAAAATATATTTTAGTGCCACA
TGGACTTTCATGGGCATATTTAGATCAATTTTAAAAAATAATAACTTTTCTTTTAATTTTTTGCTATCTCTAATTTTTAA
CCGTTAAAATTAATCTAAGGATTGACTTTCAACTTAGAAGTTTTTTTTTTTTTTTTTTATAGGTAAGGTGTGGTTTTTTT
TTTTTTTTTTTTTCGGGGTTATGGTTTAAATTTAATCTAACGAATGCTATGGGGCTTCAACCTGTTGTGTTTTTGAATTT
ATGGCTCGTGCCTGTCTCAGGGAATCGTCCATATGCGAGCGCGCGAGAATGGCAGTTGCAGCACCACTCTAGAAAAGATA
AACTTGACACCTTATCAATAGCCACCGCTCTACGACACGTGGAACAACAGCTTTGTCGAGGACTGGACTCCAGATGAGCG
TAGCTTATTTAAACCGCCATTGTCTCACTAGTTTTTTCCTCGCTCCTCTCGTTTGAAGAAGCCGATAGTTTGCTCTTACA
ATCATAGAAAACCGCGAATATGGTGACTGAAAAGGCGGAGCAGGATAGCAAGCCTGCGCAGGGTTTGAAACTCGTGGGGT
ACTCTAACTTCGTGCGCACCAATCCCCTTTCCGATCGTTTCCCCGTCAAAAGATTTCATCACATCGAGTTCTGGTGCGCC
GACGCCACCAACACCTCTCGCCGATTTTCTTGGGGCGTCGGCATGCCCGTCATCGCAAAATCGGACCTTTCGACCGGAAA
TATGACACACGCCTCTTACCTCCTCGGCTCCGGCGACCTCCGATTCCTTTTCACTGCTCCCTATTCCCCTTCTATCTCCG
CCACCGAAAACCCCCAAAATTGCAAACCTGCCATTCCCTCCTTCGACACCTCCGCCGCCCGACGATTCTCCGAATCTCAC
GGACTCGGTGTACGCGCCGTCGCAATCGAAGTCGAAGACGCCGTGTCAGCATTCCACGTCAGCGTGGCCAACGGAGCAGA
GCCGTCGTCGCCGCCCGTAGATGCCGGCGACGGTACGTTCATCTCCGAGGTCCGTCTCTACGGGGACGTGGTATTACGGT
ACGTCAGCTTTAAGAACCCTATCTCTGACCGCAAGTTCACGTTCTTGCCGGGGTTCGATGAGGTCCAATCTTATCCGTTG
GATTTCGGGATCCGACGGTTGGATCACGCGGTGGGGAACGTGCCGGACCTGGCGGAGGCGGTGGCGTACGTTAAGAGATT
CACGGGGTTTCACGAGTTCGCGGAGTTTACGGCGGAGGACGTGGGGACGGCGGAAAGCGGTTTGAATTCGATGGTTTTAG
CGAGCAACGATGAGATGGTTTTGTTGCCGATGAACGAGCCGGTTCACGGGACGAAACGGAAGAGTCAGATACAGACGTTT
CTAGACCACAACGAAGGGGCGGGGCTTCAGCACCTGGCGCTCGTTAGCGAGGATATATTCAGGACACTGAGGGAGATGAG
GAAGAGGAGCGAGGTGGGTGGGTTCGAGTTTATGCCGTCGCCGCCGCCCACTTATTACCGGAATCTGACGAACAGGGCCG
GAGATGTTTTGACGGCAGAGAAAATTAGGGAGGCCGAGGAGTTAGGGATTTTGGTGGACAGGGATGATCAGGGAGTTTTG
CTACAGATTTTTACAAAGCCTGTTGGAGATAGGCCTACAATGTTTATAGAGATAATTCAGAGGCTCGGTTGTATGGTGAA
AGATGAAGATGGGAAGACATACCAAAAAGGCGGGTGTGGTGGATTTGGGAAGGGCAACTTCTCCGCACTATTCAAATCCA
TTGAGGAATACGAGAAGACTCTAGAAGCCAAAAGTATCCCAGAAGTAGCCGTTGCCCTTTAAACCAAGGGCTTTTCCAGT
CCTTTTAGCTTCTCTTGCATGTATATCTTATGAGATGGAATGATAGGGACGGGACTAAAAAACAAATAATGAATATATAA
TTGTTCTCAGTGTAGTGATGTCATCAGAGAGAATTTCGAGATGATTCAATAAAGTTATACTTGATGGTTGGGTAA

>Cluster-22883.29589
CACAAACTGCATTAACCACGATTTTCATCAAAGACATTCTGCCATTTGACAATTAATAACACCCTACTCAAAAACACAGA
AAAAAAAAAATCCAAGCTAACGATGATCTGCAGTCAACCCACGTGCCAACTAATAAGATCCCGCTAAATTCCACGCAGCA
GCTCACCGCTAACTATAAATGCTCTCACCAAACTACAGTTACTCCATCTTAATAGCTTGCAGCTCGCAGCTCGCCAACTT
CCCATATTCCCAATAAATAAACACCATACCAAACATAAACACTCTCTCTCTCTCTCTCTCTCTCTCTCTCTCTCTCTCTC
TATTCCGGCCAAGTGTCACTTCTCCGGCGAGCATGTCAGAATCCGGGAGCCGTGTAACCGTTCACTCCAAGCTGACGGTG
GTGTCCGGCATCCCGGTCCGGCGTGGAAAGACGTACCCGTTCTCTGTACTAGATCACTTGATGGGCCTCCACACCCTCCG
CGTGGTCTTCTATTACCGGCTCGACCGGCCGGACCGGGAGAAGTTGGAGGCGGCTCTGTGCGACGTTTTGTCGTACTACC
CGCCGGTCACCGGCCGGTTGAGGAGGGGTGATGATCAGAATTGGGAGGTGAACTGCAACGACGCCGGGGTTAGGGTTTTG
GAGGCCAAGGTCAACGTCTCCGTGGACGAGTGGCTTAGATCAGCCCACGTGTCAGAGGAGAAAGATCTGACGTACTGGGA
ATATATGCCTGAAGATCCGTGTATTTGGTCGCCCTTCTACGTACAGATCAATGAGTTCGAAGGTGGGGGGCTAGCAATCG
GGCTAAGCTGCGCACACATGCATGTAGACCCTCATTGCGCCACTCTATTCATCAAGGCATGGGCTGATGCGTACCGCCGT
GCATCCATTGCCAACCATCCATTCTTCCACCCACCAGGTTTACGTGGCCGAAGCACTCCAAACCTTAACACAAGATCTGC
CGAGAACTATGCAGCCAAATCGATGGCCAAGCCTCCACCCCCGGTGAAAATGTCAACAGCCACATTTCGATTCTCCGATG
CAACGGTCAAGAAATGCCTATTGGAGATCCAAGATCAGTGTCCAGATGCCACCCCATTTGATGTCCTCACCGCTCTCTTC
TGGACACGTGTCGAGTGTGCCAAGAACCGCGAGCATGTGGGGCCCCACAAGCTCTCCATATGCATAGACTTCAGGAGGTT
AATGCATGCCCCACTCCCACATGGGTTCTATGGTAATGCTCTGCATTTCTCTAGTGTTTCTTCGGACAGGGTGGAGTTGG
AGGAAGCAGGATTGGGACACATGGCGGAGCTCATTCACCGCCATTTGTCGAAGATGGAGGAGGAGGAATATTGGTCAGCT
ATTGATTGGGTGGAATCCCAAAAGGACCAAGGAGGGAAGTTCGCGCCACCCTTTAGGATGTACGGGCCTGAGATAACATG
TGCCAACATGGAGCACGTGTCTGCCTATGGCGTTGTGTTTGAGGACACGAAGCCGATGCATGTGGCATACCACGTGGGAA
ATGTAGACGGCGAAGGGCTTATCATGGTGCTCCCGTCACCAGAAGATGGACTCGGACGGACAGTGATGGTGACATTGCCG
GATGATCAGACGGCCAAACTATGCAACGATTTTGCAATCTTGCGCCTGGAGCCTACAATGCTCTTTACTGGCAAACAGTA
GGGGGTTGAGTCGGCCTTGAAAATAAAAATCCTTGGCAAGTTTTTCAAATTGCTGCATAATAACAAGGAGTTAAGGTCTT
GCTTAGATGCATTTTGGGTCAAACAACTGTTTGACTTGTGTTTTGGTGGCCATCCAAATAGGAAGTCAATTCCAAGTTGT
GAATGTGTGAACGCCTTTGAAGAATGTAACGAATAATTGTGCTATTGCGAAATTAAATGATTGGGTGCGAGCTTAGATTT
CGCTTTAAAAGCTAGCCATACTCAAAATGGTTAGGGTTCATTGCTTGGTGTGATGATAAAAGGCTTGGGCTGTCAAGCGT
GAAAATGTGGGTTCATATCCGGAGAGCAGCCTCTTTGTGCGTAAAAAAGCTAGAGGTTAGGTCTGTATCCTGTTCACCCC
TCCCTGCACCACATTAGGGACCTACAGTGAGTAATGACTTTTTTTTTTTTCTTCTTTTTGATGAAAAGTAATGACCTTGG
TTTTTATACTCAGTTAGAATGGTTGGACCATTAAAAGCAGGCCCTAGAACTGTTTCACTGTAAAAGTATCGTGAAATGAC
ACTTTAACGAT

>Cluster-22883.50532
GTGTCACATCAGGAAAAGAACTGGAGTAATGCAAATGGCCATGCTGTTCATGACATTCAACATCCATGCAGAGCTAACGT
GGCTGTGCGGAGGGAGCTTCATACCCCAGCTTCTGATCGTTCATGCATTCATCTGGAATTTGACATTCCCGGCACTGGAC
TCACGTATGAAACAGGAGACCATGTTGGCGTGTATGTTGATAATTGTATTGAGACCATGGAGGAGGCAGAAAGGCTGTTA
GGGTATTCATCAGATACTTTTTTCTCTATCCATGCTGACAAAGATGATGGCACACCCCTTAGTGGAAGCTCCTTACCACC
TCCGTTCCCATCTCCATGCACTTTAAGAACGGCACTTGCACGGTATGCAGATCTTCTGAATTCCCCCAAAAAGGCTGCTT
TAGTTGCTTTAGCTGCCCACGCGTCTGATCCCAGTGAAGCTGATCGACTGAGATTTTTGTCATCTCCTGCTGGAAAGGAT
GAATACTCACAGTGGATTGTTGCAAGTCAAAGAAGCCTCCTTGAAGTCATGTCTGAATTTCCTTCAGCCAAACCTCCTCT
TGGAGTTTTCTTTGCGGCAATAGCCCCTCGCTTGCAGCCTAGATACTATTCAATATCATCCTCTCCAAGGATGGCTCCAT
CTAGAATTCATGTCACATGCGCATTAGTGCACGGACCAACACCAACAGGAAGGATTCACAAAGGTGTATGTTCTACTTGG
ATGAAGAATTCAGTGCCTTTGGAAGAGAGCCCCGACTGTAGCTGGGCGCCTATTTTTGTGAGGCAATCAAACTTCAAGCT
TCCTGCAGATCCTTCTCTGCCAATTGTCATGATCGGCCCTGGCACAGGATTTGCACCCTTTAGGGGGTTCTTGCAGGAAA
GGTTGGCATTGAAAGAAACTGAAGCAGAACTAGGCCCAGCTATTCTTTTCTTTGGATGCCGCAACCGCAGAATGGACTTT
ATATATGAGGATGAGTTGAACAATTTTGTCGAAACGGGGGCACTTTCTGAGCTGATTGTTGCATTCTCACGTGAGGGGCC
GAGCAAGGAATACGTGCAGCATAAGATGATGGACAAGGCATCAGACATATGGAATGTTGTCTCTCATGGTGGTTATCTTT
ACGTCTGTGGAGATGCTAAAGGCATGGCCAGGGATGTCCACCGAACCCTCCACGCCATATTGCAAGAGCAGGGATCTATG
GACAGCTCAAAGGCCGAGAGCATGGTCAAGAATCTGCAAATGGAAGGGAGGTATCTGCGTGATGTATGGTGATTTTCATG
CAAGGATGATCAAGAATCTGCAAATGGAAGGGAGGTATCTGCGTGATGTATGGTGATTTTCATGCAAGCACACAAATATT
ATTGGCAGCAATAATATGAGGCCACAAAATTGTAGGAAAAAATTCCAACTGGGGCTTGAGGTTGAGGGGCACTTTGTTGT
GCTCCATTCCCTCCTTAGTCAGTTCTATGATTCTTTTTTTTCCTTTTTTCACTAACAAGGATTTTGTTATTGTAATATAT
AATATTTATTAGGCAGATCTATGAAAAATAAGCTATTTTTTATTTTGTAGTTTGGTGGATGGACTGTATTTATTAATGAG
ATTGCACTTTTCTTGTGTACATTGATGACAGAATGTAAGCCTACCAAGTATTGAATGATTCTAGTGTTTCAG


>Cluster-22883.21708
GGGAATTTTATAATATTTCAACAAAAGTAACACACGTGTACATAAAAAAAGAAAAGAAAAAAGTGGTTGATCGTTTAGAC
ATTGCATTTTATATTTAAACTCTAAAATACACTTAACAATTTTCAGTTAACATAACAAGATAATCAGCAGTGAAGGGCCG
AAACACATCCCTAGCCTCTTCCTCCAAGAAATCCAATTGCCCTTTCATGAGGTGCATGTACACAACCCAATCACCATTCT
CACTTGTGCTTGGCATCGGCATGATGTAACCGGCTTCCCCTCCCCACGGAAAATGGTATGACCCAAAAGTCGGTTTTCCC
CACCCAAAATCCACCCGCGAAACGGGAAACTGTTGCCCTGAAGAAACTACAAAAGCTGCTCCGTCTTCTCCTCCCTTGCA
ATAGATTTTTGCGACAGCCGGTTCAGGACGGTGTGCCTCAACCCAATCTATCAACTCCAAGAAATGCTCTTTAGTAACTG
CAGCTTTCAAATAGTCATGGACGTAATCCGCCACCCAACTCACCCTCTTCCTCTTAAGCTCTTCTATCCCCACTTCTCCA
AAAGGAATTGAAAGAACGTTACCGAAGTAAGTAGCCATGGGTGAGGTATTAAATCCATTGAGTTCACCCAATCTCGTCCG
TCCATCAACCACAATACCCATCTTACAACTCTTTGTATCATCACTTGAACTCTTGGCGACTATTTGCCATATATATGCAC
TAAAAGACTCGAGCTTGCTTCTTTTATGCCCTTTGGAGCTAGCATTTGATTGAAGCTTTTCGATGTCTTGGGACTTGACA
TAGTAAATGCGGCTGCTGAGATGGTCTGCTCCAGGCTCAGGACCTTTCGGAGGTGGCATAGATGATATGGGTACATACAT
ATTGGCGAGGGAAGCATTGTAGGACCCTGGTCGACGCGGGTTGAGCAAAGACCGACGGAACGAGGGAATGAGGGAGATGG
GTTTCGATTGGGAGCTCTCCGCCCATCCTACGAAGAACATATTGGCCGAGTATGCATCAGCTACACGGTGGTCAAATGTG
CATGCAACAACGATGCCGCCACACTTTAGTTCGGTTGCCTGAACAATAAGCACCCCGTCCTTCTTCTTGGGCACCAGGGG
TTCCACAGTGGCATCTGCATTGTAGAGGTTAAGTTGGCAAAGCTCAACGTGAGCATATGCTTCCACGAAATCCACCCCAC
GGTTGTTACAGAGCAACTCTGGCTCTCCTACTGTACTCGTTACGACTTCTCCAGCAAAGGCATAGTAGGAGACAAGGGCT
TGTGCCAATGATTTCTTGAGAGCAGCAGCCATGGAAGAGAAGGTGAGATTTATTTTTTTAGTGGGTTTTTTGTACAGAAA
TAAAACACTTGCATCTACTGGTGGGAGGAGCAAATCAAGATTAGATAGTGGTAGCCAGTGTTTTTGTAAGGGCAACACGG
CCGACACAACCTCTTTACGTTTAACAGTCACTGGAAACTGCTGGGTTCTATCCATGTCAAAATGAAAAAGAGAGAGAGAG
A

>Cluster-22883.48487
GTCAAACGCCACTATCTGATTCAACAGTTGACTGTATTGAATCACGTGATAGAAATCGTGCTTCATGCCAATCTTTTACA
CGAAAGATCTTTAGATTATTATCTTAAAATCAGACGGCTTAGATGACATTTTAACATGGCACAGATCCCCAAAATCTAAA
GCCCTTAATTTTAAGTGAGCGTGGAAAGAAAAAAAAGGGTGCGCGCCTAGCAGCAACCCTTATAATTCATTCATACAATG
TGTCGGTGTCTTTTGAAACTTTCCATTCAGAAAAAAGAATAAAAAAACAATAAATTAGTACCGCAGATGCATTCACGCAA
GTTGCGACAAAGTCATAAAGATTCTTCAAAGTAATCAAATACAAGATCAGCATCACATGCTGAACGAATTTTCTAACCAA
AACAGTAACTTTTGAAAATTGAATCTCAAAAGTTGAAAACACTTCGAAACCTTGAAAATTGCACCTGCATAAAAATTCTT
CCCGAGTCCTGGCCACATGGCTAGCAGCCTAATCGTTTCCACACTTACCTAAGAAATTGAAACAAACAAATTGAAAAGAG
AGTAAAAGAGGAGTTGGGTCAACAGAGATCCACCTGGCATGATGATTCCAGTCGATCCTGACCGTCAAATGGAAAGGGCC
CTTCTCTTTGGATGTTAGATCCTGACCGTCAAAAGGGTCTATACCATGTCTAGAGACCTTGGTAAAAAAATTGCTTGAAA
GCTTCCATGTGCTCAACATGCAGACGTAAAGCCATAACGAGGCTTCCATCTCCCTGAGGAGTAGGGAGGAGGTAGGCCTT
ACCGTCAGTACCCAGCCCAGTAGGGCCCATGTGATAGGGTGCACCCCACCCGAAATCCGCATCGAAAATCGGCAAGCTAA
GCCAGCTGGTGATCCCAAAATTAGGGCACCCGTAGTATGTTACACGACCGCACCCAACAGTGTGCGACCCAACCCTCAGG
GTGCTTAGATCCTCTTGACTTTTCAAGAAATCGAGGGCCGATCTCAAATACGCATCCGTGTTCATCTGTACCGCTCCTCT
TACCTTGCCCGTCGTGAAACTCAACGGATTTGACACGACCTCACCACTACGCACAATAGTGGTCCCGGTAAACACCGAGT
TCCCGAAAAACCGGTTCGGGAGAGGCGGTATCAACCGGGTTCTAGCATCAACCGCCATGCGTAAGCAGGTCTCTTGCTCC
TCGTTTAGCTCACGTGCCTTACACGCGCACCTCCACACGTGCGCAGAAACGGCCTCGAACCGGCTGTAAGCCGGTCCATC
AGCAGCTGTTCGGCCTTCGTTAGCAGCATGCTTGAGGGTCAAAACTTGGTCCTTGGTCAGCTTCAACATGGCCACTGTGC
TCTCCTTGGCCCGCTCCTTCTCCGGGGTGCTACCCATCAGAGCCGGCGGGTCATCGAACTCCTCGTGCTTGAAAGTGACC
GTGGGCGGTTCTCTTCCCTTCAGAACCGTCCGGTCCAGGAACGGTTTGTCAGCAACGGCAACACCGTTGCTTAGCTCGCC
TCGGGCTATCTTAGCCCAAGTAGAAACGAAGTCTAGAGACGCGACCCCATCAGAGATCGTGTGGTTCACAGCCAAGCCCA
AGCAGGCGCCACCACACTTAAACACGGTGTACTGCACCAAAAGCAACGGCCAGTCTCCAACATACGTATCATAATCAACG
GTGGGTACGAGTTTTCCGAGCTCAGGAGTCGGTTTGAAGTCACTGTAGTCTTTGACCTCACCATCTGACTCTGCTTCATA
GAAGACAGCTCCTTCTCCGTTGCACTCAAGCTCGAGCCGGCCGTCGCAGTCGTCAGCCGGCCTGAGCCGGCCGGCTAGCG
GGTAAAACTGCACCAGGGCTTGGCTCAGAGCCTTCTTCATCTTCTCAATCGCCGAGGCGTGAGTGTCAATGGGTCGGTAA
AAGTAGACCGTTGATGAGTGAGTGGAGGGCATGATCAGATCGACGTCCGAGACCCAGAGCCGGTGGTTCGGGGTCGGCTC
GGCCGGTTTGATCGTGCAGGAAGTCTTGATGGTCGCCATATTATCTTCTATGGCTGCTCTATGAACTGAAACGCTGTCTT
GGCTTTCTACTTATAATTCTGAAGCTACCTAACTCCTGGAAATGCTTATAACTATCGTTAACGGATATTATCGTTAACCG
ATATTATCGGCAGGTTTCATTATTTTATCATAGGAAAATGATATTCGATGTGCCGGGGACCTCACATATGATAGGGTGCA
ACGGACAGCCTCGGTATTTGTGCCGTTGCACCCTCTCATATATGTAGAGGCTCTTTATTCGGCCATCAATTTGAGGCTCT
TTATTCTTCATTAATCATCTCTTTCCACCTACTTT

>Cluster-22883.83400
AACAGTTTCAGACTATTAGTAGGCATCTTTTTCAAAAGAGCCCATAGAATTGCTCTCTCCCTCTCTCTCTCATCTGTAGG
CTATAAATACCCATCACATAGTTATGAGGACCGCATCTCTCCCTTGCTCACTAGAAAAACAACCCAAAGGTATATCTTGA
TTAGCTCAAAAATGGCTATTGAGATAATTAACAACACCATCTTGAAACCATCCCCTTCACCAAATCCCTCTCCAAACACT
TCCGTACCTCTCACCATCTTCGACAGAGCGGCGTTCGATCTCCACGTCGCGATTCTCTACGCCTTTCGACCACCCATGCC
CTCCAATGAGGCTATGAAAGAGGGCCTCTCTAAAGTTCTATGTCACTTTCCACATCTCGCAGGAAGACAAACAGTCGATG
ACCAAAATCGGCCCAGCATCATTTTAAGTGGTGCCGGCGTCCGTTTGATTGAAACCCATGTGCCGATGACCTTGGAGGAA
CGGCTCCCGCTGGATCCGTCGTCTTCTTCGTTAAGCGAATTACACCCACCTAGGGATGGGGTCAAGGAGTTGCTTCAAAT
CCAACTTAACCGGTTTTCATGTGGTGGCCTAGTGATCGGACAAACCGCACATCATCATGTGGCCGACGGACAATCAATGA
GCTCTTTCTTCCTCGCATGGGCGAAATTAGTTCGTGGGTTGGACGTAGACCCAATTCCCTATCATGATCGAGCCGCCATT
TCGGCCCCGAGGAATCCTCCAAAATGCGAATTCAATCACTGGGCAATCGAGTTTAGAGACAATCTCTCCCCCAATATAAC
CAACATGGCCACTTCCTCATCCTCCATAGAGAATTTTGTAGTGCACTTATCAGCTGAATTCGTAATTAACCTTAAGAAGA
AGTTTACCGACGACAATTATGGCCGACGCTCCAGCACATTTGAATGCCTACTAGTACATTTTTGGAAAAAAATCACTTTG
GCTCGTGGGCTAAAAGAAGACGAGCACACTGAAGTGAGGGTGGCGGTGAACGGCCGAGTGAGAATGAAACCGGCAGTGTC
GATGGACTACTTCGGCAACTTGGTTCTCTGGGCTTACCCAAGATTGAGAGTGAAAGATTTGTTAAAGGAGAGCCACTCTT
TTGTGGCCAAGGTGATCCACGAAGCCGTTGCACAGATCGACGACCGTTATTTCAAGTCATTTATCGATTTCGGGGCGCTT
TATAACGGAGAGGAAGGGGAGAAACTCGTGGCTATGGCACCAGTGACTGGTAATTCTCTTTGTCCCAATGTTGAAGTTGA
TAGTTGGTTGAGGTTCCAGTTTCATGATCTTGATTTTGGTGGTGGTGGACCTTGTGCATTTCTTCCACCCAATTTGCCGG
TCGAAGGGTTGATAATCTTCGTGCCTTCGTGTGAAGAGAAAGGCGGCATCGACGTGTTCATTGCTCTTTTGGATGATCAT
GTTGATCTCTTCAAACAGATTTGTTGCTCTTTGGACTAAGGGAGATGAAGTTGGGGTGACTCGGTATGTAATTACCTGAT
TCTGATCTACTTGGTTTGGAGGTTGCCATATTTCCAGTGAAATTAAGAAAGAAAAAGCCTAAAATTAGTCAATAATCTCG
CTAAATTAGTTTGTAGTTCGCGGGTGCATCCAATTGGAATATAGCAGTAAATTGTATTTAGATATATTTGTGTTCTTTGA
AATTGTTTGATAGAAGTTGAATTAGGGATAATCTCAATTTATTAATGTAATTGACATGAATGGGAAAAGTTGGTAGAGAT
ATGATTTCCATGTGCAATGCAT

>Cluster-22883.41281
GTTCACAAAAAAACACTCACGTTATCGGCGATCTCCAATCTCGCGACGAATCTCATATTGATCAGGCTCACATCCAATTT
GGTCGAATTATTCTTTCAATACAAACTGTCCCAAAAAAGCTAATAACAGAAAAAGAAGAAAAACCTTAAAAAAACAAAAA
CAAGTGGACAAGCAAATTTAATATCGTAACCACCGATGCATGTCTAGCGATCCCGACATATCGGCACACCTCATGTCCTC
AAAGATCATAGAAAATCTTCTTAAATGACGCCATGTGCTCCGACAACAACGATATCTCCAAAGTCAAACTCCCGTCATTT
GTCGGACTTGGCAGTATATAAGCGAGTCCCTCGTACGAGATTAAACCGGGCCCCATAAATATCGGCCTACCCCACCCGAA
ATCCGCTTCGTATATCGGCAGCCGAGTCCAACTCGTCACACCGAGATTCGGGTACCGAAACGTGTGGGCCCCGCGAATCA
GAGCCGTCAGATCCGGCTGCATCTCCAGGTAATCAATGCCTGACCTCAAATACGTGTCGTCCATCCGCGCAAGCTCCTCG
CGTATTTTAGACGCGGCGTACGTTGGCGGCTTCGACACGAGGTCGCCGGAAAGAGCCTTGGGCGTCACCGGAAATATGAC
GTTGCCCAAATATCCTGGTGGAAGCGGTGGCCGGAGACGGGACCGGCCGTCAGTGGCGATAAATAGCTGAGTGGCTTGGT
CTTCAGGAAGGTCACGTGCCTCGCAGGCGCAGCGCCACACGTGAGCAGCCAGGGTCTCGTACGAGCTGAACTTGTCACGT
GATTTAGACTTGAGGAGGGTGATCTGATCACGTGAGATTCTGAAGCTGGCCACTGCGGGATCTGGTTGGCATTTTGAGAT
TTGTTGTGGGGTTTTAAGGGTAGGAGGAGGTTGGTATTCGATATGGTGGAAGCACGGCGTAGGTGGTTCACGCGCTTTCA
GCAACGTACGGTCGATGAAGGGAGGGATGGTGAGTTGGAGTCCACGTGAGAAATCTGACCACGTGTTGATGAAGTGAAGG
GCCGATGCTCCGTCTGCCACGTGGTGTTGTAGGCCAGTGCCGAGAGATACCCCACCGCATTTGAAATGAGTCACCTGGAG
CACGACGAGAGGGTAAGACGAGATGTCGTCAGTGTAATCAACGGTAGGAATGAGGTTCTTGAGATCCGGGGTGGGTGTGA
AGTCGCCAAGATCGTCCATAACGGAATCCGTTACGGCCTCTACGAAGAGGACCCCTTCTCCGTTGCAATCGATCTCGATC
CGACGGTTCTGATCTCTCGTCAACCTGCCGGCTACAGGGTAAAAAGGGACTAAGGCCTTGCTTAAGGCCTCTTTAAGCAC
GCGAGCTTCAAAGAAGTTTGATGAGCCGTTGGATTTGTAGAAATACACGGTTGGCGTGTGCATCCGAGAGACCACCAGAT
CGAGATTAGAGTTCCAGAGTTTCCTACTGGGAGTATCCTGTGCTGGGCGCACCATGGTAGACTCTTTGAGCTTGACGATC
ATCTTTGCACCTCTGTTAGTTA

>Cluster-22883.52408
CATAGTCTCAAGATCCATTGTGGAAGATTGGAATGAAAAACAATCACCATCGTCTGATTCAAAGTAGTTAATGATTTTCA
AACGTAAGCACCCTCAATAATCTAATAGGCGCAAATAGAGCTATTCAAAATATTATTTATAAAACCAAGTCGGCAGCCCG
GGCAACAGGCCGGCTCGACCCATTGACAGCCCTACAAAGTCTAGATTCCAACTCATCACATTGAAAATAAATATAAAAGT
TTGTTTGGGTGTACCACTCGGGTGAGAAAGTGAACTTCACATCACCTGAATCTTATTACACTGTATGGAATTCCGCACCA
TTACACAGTCAAGTGCACGTGCGCTTTTCAGCCCATGTCATAGACAAACTCATACATATAAAAATAAAAAAATTTAAAAA
AAAAACGCATGTGCATTTCTGTCATTTAGAAGAAATATCCAACATCCTTCCTTGATCCATTTAGAAACGAATTAAGTATA
AAAACAAAGTACCCGCACCAGGCCCAAATATCGGCCATTCGGCTGAATTTATCGACCCAAACGTATCAGTATCGGGCCAT
TTTCTTAAATATCGTAGAAAAACTTCTGGAATCGTAGCATGTGTTCCGACTGCAACGAGATGGCCAACGATAAACTCCCA
TCATTTTTCGGGCTCGGCAGTATAAAAGCGAGACCCTCATAAGCGATACCACCGGGCCCCATAAATATCGGCCTACCCCA
CCCGAAATCAGCGTCATGTATCGGCAACCGCGACCAACTCGTTATCCCGATATTCGGGCATCGAAACGTGTGCGCCCCAC
GCACCAACGCGGACAAATCGGGCTGCAGCTCCAAATAATCTAGTGCTGACCTCAGGTACTCGTCATCCATCCGTACAAGC
GCGTCGTGTATTTTGCCCGCGCAGTACGTTAGCGAGGACTCGAGGTCGCCGGCGATGGCGACTGGGGTCGCCGTGAAAAT
GACATTGCCAAAGTAGCCCGGCGGGAGTGCCGGACGGAGACGTGCCCGGCCGTCAGTGGCAATGTACATTTTGGTGGCTT
GGTCTCGGGGGAGGTCACGTGCCTTGCACGCGCATCTCCACACGTGACCGGCGAGCATCTCGTACGAGCTGTACGTGGGA
GGGTTGGAGCCTTTCTTCGACTTTGACTTTAGCAGGTTTAGCTGGTCACGTGAGATTTTTAATATGGCCACGGAAGTAGG
GTTGGGACACGTTTGGGATTCTTCGGTTTGTTGTCGGGTTTTCATGGAAGGTGGGGGTTGGTATTCGACGTGGTGAAACT
TTGGGGTTGGTGGGTCCCTCGCTTTTAGAAGCGTTCGATCAATGAACGGAGGGATAGAGATCTCGAGACCACTGGCTACG
TCTGACCAGGCGTTGACAAAGTGAAGCCCCGAAGCACCGTCTGCTACGTGGTGCTGCATCCCTACACCAAGAGATGTGCC
ACCGCATTTGAAACGAGTCACCTGGTCAAACAAAGACCCTTAATATTTAGATGGAGAAAATACAGTGTAAAGTGTATATA
TTTTAAGGAATAAAACGGGTTCTGACTCGTGTAACGAAATACTTCGACTTTTTGAAAAAGTAGCATTTTAATCACGACAT
TTTCAGCGGGCCATTAAACCCGTGTAACTTTTGAAAAAGTTGCAACATTTAAAAAAAAAATCCCTAATCTTATGAATAAA
ATCAACTTTTTTCAATTTTTTTTTTTTGTTATAAATTTTTAATTTTTTATTAATATCTTTTAATAAAAAAAATTTTAGTT
TTCCCAAATTCTATCACCCTTTTTTTGAATTTGCCGAATTTTTTCCAACCTGATTTATTTTCAAACCCCGACTTGGTCAC
TATGATTTTGACCAACATTTAAACACCAAATTGGTGTTTAAATGATCAACATTTGTGATTAATCAAGCCAATAAGCAGAT
GTGATCCCTCTATTTTGTAAACTTTAATATCAGCCATTAAAAAATAAGAATAGAGTGCAAAGACCGGATGCTTCAAATCT
CGAAAAGAAAGTATAATTTCACGCTCACTTCTCAAAGGATTAGCCATCACTTTGACAGATTGGATTGCCCAATCTTTAAA
AGTGTAATTTCATTTAACGCCAAAATTAAGTTTAAATGATTGCTCAATCTCAGATGCTCATCCGGGTCGGGTCAAAATTT
TGGCTGCCCCAATAGGAAAATGGCATATATCTGACACAACCGGATGGTGCACCCAACCCGACCTGGTAAGATGGTGCACT
TGACCAGACCCGACGCCCAACCGGAAGACCCGACCCGACCCGATAAAAACCCCCTATTTTTATATTTCGGTCGGGTCAAC
CGACCCAACCCTCTCCTCTCCTCTCCTCTTACTCAACTTGATCCGACCTGAAGGCTGAGTTGGATGCCTCATGCCCAACC
TGACTCGATAGGTCAAATTGTTTTGCCATTATTGATTTCAGGAGCCTTGAAATTCATAAAAGTCAACTCCATAATCAGTT
TTACCCTACTATAGACGCAGACCCCACATGCTTTATATTTTACTATTTTTTTTATTTTTTAAAAATTATATATATATATA
TATATATATAGAGAGAGAGAGAGAGAGTAGCGGTAACGTCCATCGTCGATGGCCCTCCTACCATCCACCCTCACCACCAT
GCACCACCCCAAACCACTAACACCACCTGTTTTGGGGTGATGGTTGGC

>Cluster-22883.45638
GGGATTTCAACTCTTTTATTAAGTTTTATATTTGCAGTAGTCAGAAACTCCATCGAGCCAAATCATGTCGATCGAGCAAA
TACGCCGAGCCCAGCGAGCCCAGGGTCCAGCCACGGTTCTAGCCATTGGTACTGCCACGCCACCCAATGCCGTGATCCAG
GCTGACTACCCAGATTACTATTTCAGGGTCACCAACAGCGACCACATGACTGACCTCAAAGAGAAGTTCAAGCGAATGTG
CGATAAATCGATGATAAAGAAACGGTACATGTACCTAACAGAGGAGATCCTGAAAGAGAACCCAAACATGTGCGCATACA
TGGCACCTTCGCTGGACGTACGTCAAGATATGGTGGTCGTTGAGATACCAAAACTCGGCAAAGAAGCCGCAGTCAAGGCG
ATTAAGGAGTGGGGTCAACCCAAGTCAAAGATAACTCACCTCGTCTTCTGCACTACTAGCGGTGTAGACATGCCTGGAGC
TGACTATCAGCTCACCAAAATCCTCGGCCTACGCCCCTCCGTAAAACGCCTTATGATGTACCAACAAGGCTGTTTCGCCG
GAGGAACGGTTCTCCGCCTCGCGAAAGACCTCGCCGAGAATAACGCAGGAGCCCGTGTCCTCGTCGTGTGTTCCGAAATA
ACGGCCGTCACATTCCGCGGACCCTCCGACACCCATCTCGACAGCCTCGTCGGCCAAGCCCTCTTTGGCGATGGTGCAGC
TGCGCTAATTATCGGAGCTGATCCCGATACGTCGATAGAACGTCCCATATTTCAAATTGTGTCGGCTGCGCAGACGATAC
TACCGGACTCGGACGGTGCGATCGACGGGCATTTGCGGGAGGTGGGTCTCACCTTCCATCTGCTTAAAGACGTGCCGGGG
CTCATATCGAAGAACGTAGAGAAGAGTTTGGTGGAAGCATTTGAGCCGCTCGGTATCAGCGATTGGAACTCGGTGTTCTG
GATCGCTCACCCGGGTGGACCCGCTATTCTCGATCAAGTTGAGGCGAAACTCGAGCTCAAAGAGGAGAAAATGAGGGCGA
CTCGGCGTGTGCTCAGTGAGTACGGTAACATGTCGAGCGCATGCGTTTTGTTCATTATGGATGAGATGAGAAAGAAATCT
ATGGAGGACGGTAAGGGCACTACAGGTGAAGGGTTGGATTGGGGTGTGCTTTTTGGGTTTGGACCCGGTTTGACCGTTGA
AACCGTTGTCCTGCATAGTGTCCCTACCGTTTAAACTCGTTTATGTGAACTATTTGGTCTCCCGGGGATGCAAGAGGAGA
GAGTGGAAGGGTACAACTTACAAGTACGCCTTCATAAGATTTGATTCGGAAAATAAAAAGAAGGGCATATATATTTGATT
TAGTAAGGAATATTTGTAGCTAAACTAGGTAACCACCTTTAAGCATTGTAATGGTGAAGTTATTTTTTTATGCAATAAAA
AAATGCTCTCTTATCTTGGG

>Cluster-22883.49394
GTTTAAATTTTTCATATTTATGAGCTCTCTCAAATCACTGAAAGTACATTTCCAACTTTTCATAAAAAAGCTTATCTTGA
CTACAACATCTTAAAAGATAAATTACTAAGCCCAAAGGATGTCATTTAGGCGCCACAAAACACACCAAAATAATATAAAA
GAAAGAGGCATAGAAAAATTACACAGCCAGGCTATGCAGCACAACGGTCTCAACGGTCAGCCCCGGTCCAAAGCCAAAGA
GCACACCCCACTCAAGCCCCTCACCGGTAGTCCCCAGCCTCTCCTCCGCCGACTTCTTCCGCATCTCGTCCATTATAAAC
AGCACGCAGGCGCTCGACATATTGCCGTACTCGCTCAGCACGTGCCGTGTCGCGCGCAGCTTCTCCTCCTTGAGCCCCAG
TTTCGCCTCCACCTGGTCCAAAATCGCCGGCCCACCAGGGTGCGCAATCCAGAACAGTGAGTTATAATCTGATATCCCGA
GCGGCTCGAACGCCTCGACGAGGCTCTTCTCGATGTTCTTCGATATGATCCCCGGCACATCCTTCAGCAGATGAAACGTT
AGCCCCACTTCTCTCAAATGCCCATCAATTGCACCATCACTATCTGGCAATATAGTCTGTGCTGCTGATACCATTTCGAA
AAGCGGCTTTTCGACTCCGGGGATGTGGTCGGCTCCCACGATGAGCGCGGCTGCACCATCCCCGAACAAGGCCTGCCCCA
CTAGGCTGTCGAGGTGGGTGTCGCTCGGGCCACGGAAGGTGACCGCAGTGATTTCGGAGCAAACGACGAGCACTCGCGCG
CCTTTGTTGTTCTCGGCAAGGTCTTTGGCAAGGCGGAGGACCGTGCCGCCCGCAAAGCAGCCTTGTTGGTACATCATGAG
GCGCTTGACGGAGGGGCGGAGGCCAAGGAGCTTGGTGAGTTGGTAGTCGGCACCGGGCATGTCGACGCCGCTTGTTGTGC
AGAAGACAAGATGGGTGATTTTGGACTTGGGTTGGCCCCATTCTTTGATCGCTTTAGTGGCGGCCTCTTTGCCGAGTTTA
GGGACTTCGACGACCACCATGTCTTGGCGGGCATCGAGGGAGGGGGCCATGTAGGCGCAGACGCTTGGGTTCTCTTTGAG
AATCTCTTCGGTTAGGTACATGTATCGTTTCTTTATCATCGATTTCTCGCCTGCATGGGTTTTATATGTACCACCAACGC
TTGTGTCAGTTTCTTTGTTGTTACATGAGAATGCTATATATAGTTGAGCGCCAAATCAGTGAGGTCAAAAGTTTATTTCA
CTGATTTGCGAGATCATAAATAACTGGGCCTTTGCTGAGGTTGACCATTTGATACGAGGGATATTGACCTAGTGCGAACT
CGGGTCGGGTACTTAATACTAAATCATTTCGACGCTTATGACGAACTTTAAACAGATTGAGCTTGACCTTCCCGTTTCAC
GACACATGACGCATATGTTTGATCAATCCGAGTAGTTTAAGTAGCCGCCCATCCTTTGACACATGTTAAAGCCAAAATAT
AACACTATTTGATAATTCTAATCATCCAATTGGTGTACTTTAATCTAACTTTCAAAAAAATTATGAACAATTATTCATTT
TCCAACCCAGAGATTAGATGGTTTATAGCGTCTAATGAGAGTGTTTTTTTGGCCACATTCATTTTCCAACCCAGAGATTA
GATGATTTATAGTGTCTAATGAGAGTGTTTTTTTGGCCACATTCATTTTCCAACCCAGAGATTAGATGATTTATAGTGTC
TAATGAGAGTGTTTTTTTGGCCACAT

>Cluster-22883.51314
TGAATGTATAAAAATCTATACATCCAAGCTCAAAAACCATGAACTTTCCATGAAAAAAGAGTTCCAACTCCATGCTGTAG
TCACACAAAATTATTCTTTTAACAGAATTACCGTCTGATTGTAAGTCCAAACATCAAAACTACAAAATCTGAAGGGCAGA
AAAAATAGCAACTCTACAAAGCAGATAAATAACAACAAAAAATAAATCAAACCAACTTGCATGAGCATCTCTACATGAGG
AGCATTGCCAACCCATTAGCAACTGAGGCTTTCAGGGTAGGAGAAACTGGAGAATCTCCGAAGAAAACATCAAAAAGTGC
AGAAGCAACGTTCACGGATTCTATTGTAGAATCCACCATCGAAGGCAGCCCATTGGATGAGATAGAAACTAGCATCTTGG
ATGGCTCTACCCAAGTCAAGAATATAAAAGTTCCTTGCTTCAGAGGGTGGCTTTGAAAGGTGTTGCGGAATGCGGAGAGT
GCAGATTCATCTATGGGCACTGGCGCCTTGATCCTCGGTGATATTGCATCTTCCAAAGCATCCCAAAATGTCTTACCATC
AACATCTCGGACTAGAATGATCTGTAAAGATTTCTCGAAAGGTGCTTGAAAGAGAGAGCTGAAGATGGTTAAATCCTCTT
GAATCTGAGCAGGTGATCTTCCTTTCCAAGAATTCAACTTTTCTATGATACATTGATTTATATACAGCCCAGCAGCATAG
ACCTTGATGCCGATAATGGCGAATACTTTCTCCCTGTACCCTGTTCCGAGCAAAGTCAACGAATCGGAGCAGCCCGGCAA
CCTCAATGAAGTCTGGAATTTAACACTGGTGGTGGGCTCCACAGCATATTCTGCGCTTCCAACCGAAGCTTTGGGTGTCA
AAGAAATCCAACTTCTATTGTTTTGGATTGTGAATGTGGGCAAGGGTGAAGTGAATTTTGGTAGGATTTGGTAAAATTGA
GGTGGGTTTCTTCCAAGAAAAGTTATTTTGGGGATGAATTTAGAGATGGGTGGTAACAGAAAAGATGGAGCTGAAATCAA
ACCAACCATTCTCAACTATCTTTTCTTTTTTTGTATTTTTT

>Cluster-22883.45314
GTCGTCTACCAAAACCATGGTCTCTCTGCGTTTCCCTTTCTCGTTTTCTCAGCCCTCAAAGCTCCCATCCAAACCCCATC
ACTCACCTTCTTCCTCTTCTTCTTCGGTGGCCATTGTTGCCAGTTTCATCACTCTAGGCATTGGGACTGGTTTCGCCATA
TCACACACCAATAAAACCACAGATCAGAAGAAGAGAGACTCTTTTCTACAAGACGCATGGGGTTTCTTCTTATCTGCCAC
ACCAGATTTCTCTTCTTCCTTGTGGGGGTCTCTCTCTTTAGCTAATAGTGCTGCCGAGATCGCGACCATCTCCAAAACCG
GTGTCGCTTTCCCCAGCGTCTTGAACGATAACCAACGCCTGCTTGGTATCGGGGTTCGGAGGAAGAGCATCATGGGGTTG
AAGAACATCGACGTGTACGCGTTTGGTGTTTATGCTGATGACAAGGGCATAAAAAACTTATTGAATGAGAAATATGGAAG
ACTATCAGCTTCTGAACTGAAAGAAAATAAGGAGTTCTATGCAGATGTTTTGGATCAGGATTTATGCATGACTGTTAGGC
TCCAAATAGTGTATGGCAGATTAAGCATTCAATCAGTACGCAGTGCCTTTGAGGAGTCAGTAGGAAGCAGACTCCAAAAG
TTTAGTGGATCAGATAATAAAGAATTGCTTCAAAGGTTCACATCCCAATTTAAAGATGAATACAAGATACCACGGGGATC
TGTAATAGATCTTTCTAAGGAACAGGGCCATATCCTTCACACAAAAATTGATGGACAGCATGTGGGAAGCATCCAGAGCA
AGCTTTTATGTCGGTCTGTTTTAGATCTTTACATCGGCGAAGATCCGTTTGATAAACAAGCCAAAGAAGATATTGAGCTT
GGTTTGGCATCTCTTCTCCGAGATTAGAGAAGTAGTAAATAAAATTACTGGCATAAGACAAATATTATCAATCTCATGAT
AAAAATAATCTATCATTCTCTTTGAATGTATTGAAGTTCAGAAATTCAGCTCCGAGTTTGACTTATTATATTACAAATTT
TTGGATCAGAAGCAATTTTTTAATTTAATTTTATATGTGTAATGAGCATGACTTATAAAATTAATTCAACAACCACTCTC
TCGGGAAGACACATGAAGATACATAATGCATTGACTGGGGAGTCTTCAATGTGCTTCTGGGTATGAAATTATCATTTTGT
TTGGGTTTGCTATTGAAGCCCTTCATTTTAGGACTTCCAGAAAATATTCCCAATTTAGCATATTTGCACCAGATTTGGAG
TTTTATTCTAACCTATCTAAAAGTAGCAAGATTAGTTTGTGAACTTTCTTTAGAGATCTTTATGTATATATCCATAAGTT
GCTGTAGCAATTCAAGATAACATGGTTAGGATGGATGATAACCTTTAATTTCCTTGTGCAAAGATCATGAAAAGTTGTTT
TTGTGTGCTCAAAAGGTGATTCTATGGAAAAGGACGACTCCCTTCAGAGTTTTGATTTTTGTGTGGGAGGTGGCGTGGGA
AGGATCTTAACGTGTATGCAGCTTAGAAAGAGGAGGATGGATGTGCCTGTGGAGTGAAGGTTTTGTGGGGAGGCGGAGGA
GACAACTGAGCATGTTTTCCTGCGATATTTATTTGTGAGGCAGATCTGGCACATCTGTTTGGGGTGGTTTGGGGTTAGCG
GTAGCTTGGGGGAGACCTGTGCTCTAGTTTTTTTTTGGTTGGTTGGAGAATGCATTTGAGGGGGAACATAGGATACATCT
GAAATGCTTTGCCTTTGGCACTATTCTGATTTCTAGGGCATCTGGAATGAATGAAATAAACGAATTTTTGATAATAAATT
CCGGACTCTCATATTTGTAGTGGATTCGATTGTCGAGGAGCTTTGTTGGTGGTGCATGATGGGGCACTAGGGCTTCAGGT
GAGGGAAACTCAACGGCTGATATCTTGCTGGAATGGGAGCAAATTAGGCCAACTTAAAACCTTCTACTTTTTGCACGGCC
ACCTTAGTCTCCCTTTCACCTTTTATGTTTTTTGTACTTGTATTGTTTTTTCTT

>Cluster-22883.47033
CGAATTCATCACTAACTTTCCAGAAATGCTAACCGCCCTTTTCACCCACGTAACGCACATGCCAAGCTTAGTTGCCAACA
TGCTTAGTTGGGCTTTCCAGAAGGAAGACAAATTTAGGAAGCTAATGTGGTAGTTGTGATGTGCGGTTGCTGGGCGTGCC
ACACCCTACTCCCGGCACACTATATGAATCTACGCTCGCACCACATCCAATCGCACACTTCAACTCGCTTTACCGAAATT
TTATGGCAATGGCGCCTGCTACGACCTTTCTCCCAACGGTGAACGAAGAGAAAACTCTCCCGCCGAGTTTCATCCGAGAC
GAGGACGAACGGCCAAAGGTGCCTTATAACCAGTTCAGCACCGACATACCGATCATATCGCTTGCCGACATAGACGTCTG
TCCGAAGATCGTGGAGGCGTGTGAGGATTGGGGCATTTTTCAGGTGGTCGACCACGGTGTCGATGCCGCTTTGATTTTGG
GTATGACACGACTCGCCAAAGAGTTTTTTGATTTGCCCGCTGAGGAGAAAATGCGGTTCGATATGTCTGGAGGCAAGAAG
GGCGGGTTCATCGTGTCGAGCCACTTGCAGGGGGAGGCAGTGCAGGACTGGCGTGAGATCGTAACCTACTTCTCGTACCC
GATACGTAATAGGGACTTCTCGAGGTGGCCGGATAAGCCGGAAGCATGGAGAAAGGTGGTGGAGAAGTATAGCGAGGAGC
TGATGGGGTTGGCTTGCAAGCTGTTGGAGGTGCTTTCAGAGGCAATGGGTTTGGAGAAGGATGCGTTGACCAAAGCGTGC
TTGGACATGGACCAGAAAGTGGTGGTCAATTTTTACCCAAAATGTCCACAGCCTGACCTCACCCTCGGTTTAAAGAGGCA
CACAGATCCGGGCACCATCACCCTACTATTGCAGGACCAGGTTGGTGGCTTACAGGCCACCAGAGACGGTGGCAACACCT
GGATCACCGTCCAGCCCGTTGAAGGCGCCTTCGTCGTCAACCTCGGTGACCACGGTCATGTGAGTAACCAGTTAACCACA
ACCCTCAAATTGTACATTTGCCTTGTGATCCGTGAAAGTCTTAGGGCATGACAAGTTCACTAAAGGCTGCAGGCAATAAT
GTGAGCGGCACTCAGATCAATTTCCTTTTGTACAAATGGTCATGTCTTGGGAGCCGCACACCTACTAATGAGCATGCAAA
CCACTTGGGAGCCGCACACCTACTAATGAGCATGCAAACCACTAAAAGTTCACTTTTGACCTTTTATTTTGGCACTCAAA
ATTATCAATCCTCTTGCTAAGGTCAACTCTTTCTCATGGTCTATCATCATTGATTCTCACTTTTAAATGTGTGTGTTATG
TGGAATCAATTTCTGACCATCTGATAGGTGCGTCATAATCTTAAGATCTATCGTGTGAAAGATTAGGACAAAAAACAATC
TCTATCATCTGATTCAAACCAGTCAACGATTTTCATCCATGAAAATGTGTGTTGAACTTATCAAAAATCGAATGCATTTA
TGGTGGTCTTTATTTATTTTATTATTATTTCTTTTTAGTGGGAGAGGATGTATCCAATCCGAGCACGTGTTAAATCTCTA
TCAGTCAAAATAGCCACAAACGTTAGAAAGTGCACAAATATTTATGGGCATGCAAATAATGAAAGGTAGCTTTTGCCTTT
GAGTGACCATTCCGAGCTACACATACATAATACCCAATCATGAAGCAAAACACCTTCGAGTTGGTAGTAGGTACCGGACC
CGTGCAGCAGCATTGGCACTCCGGTCAATCTCCCTCCACCAACTTTGGGAAGGGCACTGATATCTATGAGCATGCAAATC
AGTGAAAGTATGTTGTGGAGCTTAAAAAGTTGATTGCATTTCCCAAGCTTAGAGATTGACCAGGTTGCAGCCGCTGGTGC
TTGGGTCCGGTACGTAGTCCTAACTAGAGTCTTTTATAGTCTTTGGTTATAAATTCTGTCAAAAGCTGACATCTGCAGCC
TTCAGTACCTTTAAATTTGTGAAAGTCAGCTTTTGACAACAAACATAAGGTCAACTAGGGCATACTAGAGTCAACACTTC
CACAGATCGCATGAGGAAAACCAGGAATAGCCTACAAGTGGTTAGACCGAACAAATATCATCTCATATGCGAATCAGTGC
GATTTTGGCATAGCTCCCTGCGGCCTAAGAGCTGCTCTGGGCTCCGACAGAGAGCTCTTAAGCCTGGGAGCACGATTGGT
AAAGCAGCTCCCTGCCCCACTAGCGTTGGTGGAGAGCTGTTTTAAGTGAAAAACAAGCTCCCCGTCAAAGCAGGTAAAAC
CTACTCTGATGGGGAGCTGGAGCGGGGTGGGGAGCTATGCTAAACGCACATAAATTTGGTCTCAAAGCCAGTTTTTTTTT
TTTTTTTTTGTCGATAACAAAGAAATTTAATTCAAGGATAAAATGAAAATACAACCAAGCCCACCTAGAAAAAGTGGGAG
AGGGCCGAAAATGGAGGAGCTAGGTAGCAAGGAGCTA

>Cluster-22883.50820
GAGAGAGAGAGAGAGAGAGAGAGAGAGAGAGAGAGAGAGAGAGAGAGGGGTCCGAATCATATAAAGAGCGGCCCAATTGC
ACGGCTTATAGGGCCCTAAGTGTTTTACAAAGTTAAGAGGGGCCCGGGCCCCCATTTTCTACACGCGAGGTAAAAAATCC
TAGCCTGTTTAATAATTGGGTCAGGTTCATGCCCTAGTTTCTTGACCTGAACCCTACCTGGCCCAACTTGACCTGATTCC
TTATCTTATATTGGAACCCAAGTTGGCCCAACCTAACATGAGTGTTTGCTAACCAGTCAGGTTAGGTTCCAGTTATAATA
AATGGGTCGAGCGAGCTTCGGGGTGAGGGTTTCTATAATCAGGTTAACCTTGACCCGAGCAAACCCAACCCAACCTATTT
GAACTACTAATATTATTTGAACTAGTGATCTCAAGGTTGCACTATTGTCAACCTTAGGGATGTCAATGGGTCGGGTCGGG
CAAAAATTTTGGCTGTCCAATGGGAAATTAGTATATGCCTGACCCAACCCGACTTGACCCGATAGTGCACCCGTTCAGAC
CTGACCCGACGGGTCAAGGGTATATGCTCGGCCTGAAAACCTGATCCAACTTGGTTAAAAACCCCCTATTTTCCTTAATT
ATATAAATAAAATATCGGGTTGGGTCGGCTAGACCTGACCCATTTTTTGCTTGACCTGACTTGAAGTCAGGTTGTATGCC
TCATGCCTGGCCCGACGGGTCAAGTTTATATGCCCAACCCGGTAAAAACCTCTGATCGGTCGGGTCGTGCATCAGTTTAA
CCAGACCCATTGACAGCCCTAATCACAGGCGGCTCAATCCCAACTGCACAAAAGTTTATTAAATGCTTAAAAAAAAAGCA
AGCAGTAAAATGGACGGTTATGATAGTGCTACAAACATCTGGCAAAAGTAAAACTGCTATGTTCTCAAAAATCAAAATAG
ACCCATATAAGTATTTGGGTCAAACGGGCGTCTATTTTATTAAGTGTTTGAGACAATCAAACACGCATCTGCATCTTATT
ATCAACCGTCAAGCGAGAATTTGGTCTAGGGGTTTCGGTTGGGCAACGTTGGTTTTCTCCACCTCCTTCTCAAACTCTAG
TTTTGCGAGCTTCTTGGATCTAGCCAGCTCCAAGTCTCGGCTCATCTTCCTTCGGTACATCTCGGCGAAGGTGATCGGCT
CATCCAATCCTGCCTTTTCACCCTCTCGAATTTTGAGCGGGTAGACGATGGCCTCCGGGGCTGGGTTCTGGAAGGTGGCA
ATCGAGAGACGGCTACAATTTGAGTTCACCACTGCCTGGTGGTCCGCATTCTTGAACCTACCATTGCTTAGATACTGAAA
GACAAGAGAGAGACATGGATTATGACGTTATACTAGGGTCAAGGAATCAAGTATCGGCCGGCACCATTACGTATTGGTAT
TTGGCCTTGCCGTTATTGGTACCATGCACAGAATCAGCATCAGCTACGTATTGGCCGATACTCACTGACCGTATCAGTCG
ATACTGGATATTAAGTATTTGTGTCCATCATAGTAACAAAGTTTGGATATGGCAATTATTCAGTGGGGTGTGAGTTCAGT
TTAATTCAGATATAAAGAATCTGGCGACTATTTGGTAAAAATTTGGGGATGATAAAAATAATAATAAATTATTAAAACAT
ATAGAAATATATTTAACCTATTTAGAGTAAAATACCATATCCTTAAATAATAAAATAAGTGTATTATTGAGTCTGCATGG
TTAAAAAATTTACAATCATAAAAAAACTAGTTGACAATATGATTAAAGCATATAACACAATGATAAAAGTATGAAAAAAT
TTAAAAATTTTGTTAAATTCGAGAAACATTCAGAGAATCAACCAATCAAGCGAATATTCGACAAAAAGTTCAGCAGACTA
CCTATTCAGAGAATTTTTCTAAAATTTTCATTAATTCGAAAATTTTTGTGATATAAATATCAATACATATCAATCTGTGA
GTCCATAAATACAATGGTCCATACCGCAGACCCACGTAGGGCAAAGCTAGGCCAGTTGACCAGCTCAACTTTGAAAAAAC
AATCCCCACCGTTAAAAGTTTGGAAACCCAAAACTTTTATTAAAAAAGAGTTGATATTTGGTACTCACGGAGCGCTAGGA
ATCTCAACGAGTCAGACTCGAGCCCGGCCCGGCCCATAATGGTCAGGTTTAGGTTAAGGTAGGTAGGCTAGAAGGATAAA
TGGGCCTACCAACCCGGCCCAATCTGATTAGTAAGTCGAACCAGGTATGGGCTAGTCCTAAAAGCCGAATTAGTAATCAG
ACCGTTTAAGCCCCACCCAATCAATTTAGGCCTTTAATATAGGAATTCTCGAGCCGGCCTGGGCTGGCCCACTATGGCCC
GAGTATGGGCTAAGGTAAGTAGGCCCGTTTAAAAAAATCGGCTTGACCCGGCCTGATTAATAATTGGGCCAAGTATGAGC
TACTTCTAAGAGGCCTAATTAAAATCGACCCATTTAAGGCCCGACCCAAACCCGGCCCATTAAGACCCCTGCTGAGCGTG
AGCACCTGATGCTCTTGCTACTCATGCCACTTTCTGTGAGGCATGTCGTATGAAATCACTATAAGTGCCTTGGGATTTGG
CACCCATAATCTCAAGATTTAATTTGAAAAAATTAGGTTGAAAGACCTCTCCAATATCTCATTCAAAGTAGCTAAAGGCT
ATCTAAAATTAAAGATATGCCAAATATACATGTTACCTATTAATTTTGGATAAAGTTTGACTATTTTGATTCAAATGATG
GAGATCTTTTTTTCATCTCATATCCTGTACTAAAGATCTTTAGATAATGATGCACCTATCAGACGGTACACCAAATGATT
TAATGTGGCACTCATCCCAAAAAGTCTCCTGAGTATCATGTCACCTAATGCCTACCCTCCTTATTTAATATTAACTCATT
AAGGAGAGAAAACCCAAACCCATAAATCCAGCTGACATAATAGTAACTCATTTTAAAAAATTAGTATCATGGTTCAAAAT
ATCATCCGATATCGGACGACTCCGGTACTAGACATTCAATGTATTGTAAGTGAGGTATCTATCGTCCAAATTATCGGACG
ATACAATCGAATTTGATATTTTAAAATTATTGACCGATATTTTTTATTGATACCTTTAATTTTCAATAATTTTTTTAAAA
TTAAAAAAATAATAATAATTCGGCCATCATTACGGAGGGCATAACGATACTTACAAGAAAACTGTAATTTTGAACGATGG
TTAGTATTCAAAATTGAACTTGAGCATGAGGCTTTTGATATTTGGATCACTTTTTGGGATGTGCGTCATGTGGAACCATC
ATTTGTTCCATATGATTTGACGCACACGATCTCATGATCTACTGTGTAATAGATTAGAATGAAAAATGATCTCTATTATC
TAATCCAATACAGTCAAACGCTATCTAAAATTAACAATGATCTTTAGATCATGGAGCACCCATCTAACTATATATATTAT
ATTGATTTCACATAGCATACATTCCAAAAATGGCTCGAGTACAAAGTCACTTGGAGCTCATGTCACTTACCTAATACTCT
AATAGTGGCTTATTTTCTCATTTGACCCTACCTTTAGAATCTCTGAAATTTTTTCGTAAATTGTCTCAAAATTATAAAAA
ATGAACTGAAACGGCCCAACAGAAATATTGCTGAAATCAAACTTTACTACTGTTGCTAAGAAGAGACCGTAAGAGCTATA
TTTTATAGTCTCTATTTGAATGGTGAGAGATTTAGCTCAAGGAGTATTAATAACTGTACAAAAGTGAGCAATAAGTGATC
TACAAGAATTCATGCTTTCTTTTTGTAGGGTGAGTTGAATCTCTCACCATCCAACAGAGACCATAGGATGCCACAATTTA
TTGTCTCTTTTGAGGGTTATATTATAAAATGTTGTAGAGAACACATTATATTTGACTCACGAGTTTTAGAGGTGTCATCA
AGTGTATGGGTCAGCTTGGTTGTCCTTTTTATTTATTTATTTACTTGATAAATTCGTTGCAAGGTTTTAAATATCGGCTA
TATCCAATTCGTATCGACCAATATGTATCAGGTTAGCCCCACCCGATATGATATATACCTCCGATTTGTTATTAGGTCAA
ATATCAGGTCAACAGGTCAAATATCAGATCATATCATACATGTACCAGATATGCATTTGGTATGAACCGGAAGTAATACT
AAAAATGTCTTTTGTACTAATTTTTTTTTCATTTTTATATAGATTTAATATTTTAAAAATAAAAAGAACTACTTAAATTT
CTGTTGGGATGGCCGATACGTATTTGATATATCCGATGCATATGGACTGGGACCCAGCCACTATGACCCTTACATATCGG
CTGTTCTTTAATTCTACATTTAGATTGTGGAGTAGAACGAATTCCACATGACTCGTCAATCATCCCGCAACTTAATTCAT
GCCTTTCTGTTGTAGGCTTTTCTTTCTTAATTTGTCTTTAGCCGACGGCTCATTGTTTAGAATCAGCTGGTGTCTTGTCA
GCTCTACATGTGCAGTAAAGTAAACAATGGACCTTGAGACACATACTTTAAAGTGCATAAAAATCAGTGCACGTCTCAAA
GTCCAGGTGCCTGCCCACTTTATGTACATATAGTGAATTAAGTACTTACGTGACCGTGGTCGCCGAGGTTGACGACAAAG
GCTCCCTGAACGGGCTGGACAGTGATCCATGTTTGGCCCCCGTCCCTGGTGGCCTGTAAGCCGCCTACTTGGTCCTGCAG
CAGAAGCGTGATGGTGCCGGGGTCGGTGTGCCGCTTCAGACCCAGGGTCAAGTCCGGCTGAGGGCATATTGGGTAGAAAT
TTACGACAACCTTCTGGTCCATATCAACACACGCCTTAGTAAGTGCCTCCTTTTCAAGGCCCATCGCCTCTGACAGCACC
TCAAGCAGCTTGCAAGCCAGCAGCATCAGCTTCTCGCTGTAATTCTCCACCGCCCCTTGCCACGCCTCTGGCTTATCGGG
CCACCTAGAGTAGTCTCTGTTCCGCTTCGGGTACGAAAAATACGTTACGATCTGCCTCCAGTCCTGCACCGCCTCCCCCT
GAAGATGGCTTGAGACGATGAATCCTCCTTTCTTGCCACCCGACATATCGTATCGGAGCTTCTCCTCGGCAGGTAACGCG
AAAAACTCTTTGGACAACTGTGTCATATCGGAGATGAGATCAGCGTCGATTCCATGATCAACCACCTGGAAGATTCCCCA
GTCCTCGCACGCTTCCACAATTTTTCGGCACAGTTCAGATCTGCTACCATCAGATGAGTCAATACTGGCCAACGATATGA
CCGGTATATCGGTGCTGAACTGGTTGTAGCCCACTTTTGGCCGCTCGTCCTCGTCCCGCACGAAGCTCGGGTCAAGGGTC
TTCTCTTCTGTGCTCGTCCGTAGAAATGGCGTAGCGAGCGCCATCTCTCTCTCTCTCTCTCTCGTAGTGAGTGGGTGGCG
ATGAGGCTTTGGGTTCATGCCTTTATATGATGCTTCACTGTACGACGACATGCTCGGTACACCTGCACGCTCGTGGTACC
TAACCACCGCGCTCGTGATTATAACGAACCACAACGTTGAAGTTAATAAGGTAAATGATTCCGTGTAAATCCCTTTTCAT
ATATCTTAAATCTAGAGTCTCGTGATTTGTTAAATAATATGAGTTGCAGTGTATAAAAAATGACCTTCAATGGCATCTGA
TCAAGAATCGGATGAAGCGCAACAATTAGGGGCGTGAGCGACTTCGTGTGTAAACTACTTATAACAACATATGAGTTTTG
GTTTCATAAGATATAAAATCTCCAAGTTGTACTAGTAGAATGAAATTAGCTGACTACCCCATTGATTTTTCTTTTATTCC
CCTCGAAGCTAAAAGTTTAGGATGTTAGAGGAATCTGGCGATTTTGAGAGTCCGTGTTAGGGAAAAGTGATTTTCGGGAG
GGGGTGGGGGCTAACCCATTTTCATCTCCTACTTTTCTTTATGCTTTCAATAAATCGATTTTTTGGGGGTCGTCTTTTGC
TTGGAGACTTCGGCACTTCATTGTTCTCTCATTTTTCTTTTTTA

>Cluster-22883.47725
CATAATCTCTCTCACACTTCAATCCAAAAAAGCTTCAAAACTCCGAAAAAATGGACGTCCAAAGAGTCCAAGCAGTAGCT
TCTCTCTCCATGGCACTAAACACCATCCCCTCCGACTTCATCAGATCAGAAAACGAGCAGCCGGGTATCACCACGTACCG
CGGCCCGGTCCCGGAAATCCCGACCATCGATCTTGGCGACGCGGACCGCGATCGCGTGGTTCACGAGGTCTCGAAGGCGT
CCAGAGAGTGGGGGATTTTCCAAGTTGTGAACCATGGTGTACCTGTGGAGGTCATACAGAAGTTGCAGAGTGTAGGGAAG
GAGTTTTTCGAGTTGCCATTGGAGGAGAAGAAGAAGTATTCGATGGTGCCGGGTTCCGGTAGCATCGAAGGTTACGGCAC
GAAGTTGCAGAAGGAAGTGGAAGGGAAGAAGGGGTGGGTGGATTTTCTGTTCCATAACATATGGCCACCTTCTCGTATTG
ACAATCGTTTCTGGCCTAAAACGCCCGAGTCTTACAGGGAGGCAAACGAGGAGTATGCTAAGCACTTGCTTAGCGTAGTG
AACGAACTCATGAGAGACTTCTCTTTAGGGTTAGGGCTCGATGGGAATGCAGTAAAAGAAGCCTTGGGAGGAGACACCCT
TGAGTATCTATTAAAAATAAATTATTACCCACCTTGCCCTCGACCAGACCTGGCACTTGGTGTGGTGGCCCACACTGACA
TGTCAGCAGTCACTATTCTGGTGCCCAATGAGGTCGCTGGCCTCCAAGTGTTCAAAGATGACCATTGGTTTGATGCCAAA
TATATACCCAACGCGCTGATCGTTCATATTGGAGACCAACTCGAGGTACGTGATATATAAATATAGATAATGCTACATCT
CAGACGTTAAATTTCAGACGCATGCACAGATCCTCATGACCATTTTACCCTCCGTTCATGTCTGTGGAATTGTGTGGGGT
TTATCGTCCGGGGTTTATAATTATTCTATAAATATATAGGCAAATTATATAATAGCGTTCAGCACTGCATGGTAGAATGG
TACTTCCTTGGCTACTTGCTATGGCTGTCAACGGGTGGGGCCGGGTTGGGTCGGCTCAATACGATACCTGACCGACCTGC
CCTACCCGAATATTTTACCGGGTTGAGCATATAAACTTGACCAGTCAGGTTGGGTTGGTCATTATGCATCGACCCGACCT
TCGGGTCGGGTCAACTTAAATGTCGGGTCGTGTTAGGTCAACCTGACCCGACCTGAAATTTTATATAGAAAATCAAGGAA
AATAGGGGAGTTTTTAACCAGCTTGGGTCGGGTTTTAGGGTTAGGTGCAGGTCGGGTCGGTTCGAGGTGCACCATCGGGT
CCACATATTCTCCTTACCCATCGAGTAGCCAAAATTGTGGCCCGACCCGACCCATTGACAGCCCTATTACTTGCCTAACA
CCTGATAGTGGCACCTGGAGTAAGAGTGTCAATGGGTTGGGTCGGCTTGGGTTGGGCCAAAATGTAAGTCAACCCAATCC
TTTGGCCCTCGACCCAAATAAGTCGGCCCGATCCTGTGGCCCTTGACTCAACCCAAGAGGCCCCTTGACTCGACGTAGGT
CTCTATCTCTGTCTCTCATGGGTCAGAATCCAAATTTACCCAACTTGACCTGACGTGACCTGATGAGCCAAGCTTATATG
TCAGACCCAGTTAAAAAACTAGGTCGGAAAGGTTGGGTCTTGGGCCAACCCAGCCCGTTGACAGCCCAAGTCCAGAGTCA
TCTACTTTTTGGTATGCATGCATATCCATCTGGACCATCCAATCTTTTTGGCAAGCTTTAGTACGGTCTGGAGTGTGAAA
CTTTTTATTTTATTTTTTAAAATCTGATCGGTAGATTTTTTTTGTTGATGGGTTTTACATATGATTTTTTGGGGAAGCAA
GATGCCATAGGCTTAAGTGTGTACAAAATTTTTTGTACATTTAAATCTCACACCATCAATCAACCTTTCAAATTGTTGTC
AATAGGACTGTCAACGGGTCGGGTCGGATCAAAATTTTGGTTGCTGTTGGGAAATTGGCATACGCCCGACCCAACCTGAC
TCTCGACGGGTCAAGGGTATATGCCCGACCCGACCCAGTTAAAAACTCCTTATTTGCCTTGATTTTATATAGAACATATC
GGGTCAGGTCAACTCGACCCGACCCGATTTTTGGCCGACCAACGGGTCGGATGCTTCATGCCCGTTTCGACAGGTCAAGT
TTATGTGCCTGACCCGGTGAAAACCTTAGGTTGGTCGGGTTAGGTATCCGGTCGGCCCGTCCCATTGACACTCCTAGTTT
TCAGGCAGTAGAGCTTTATTTAAGTCTCCATCAATAGTGGCATCAATGTTTTAAATATCGGACATATCTCATATGTATCG
GCCGATATGTATTGGGTTAGGCCCCATCTGATGCGTTATTTACCCTTGATTTGATATGAGGTCAAATATCACGTCATATC
GGCGTATCATATCGGATATGAAC

>Cluster-22883.55303
ATAGTAGGCAACCTTACCCCCAGGTTGGAGAGGCTGATTCCAAAGATAATAATAACTACTAAGAGACAAAAATTATTCAT
GGTAAAAATAGCTTGTAAGATGCATGTATTTTTTATAGATATATACACAAATTTTGGTATGTCACGAAAATCAAGGGTTA
TGCCTCGGATTTGTATAAAATCAATGTGATCAAAATAGGGTACCGATATTCACACCCGTTTTTCTTGTGAAGAACACATG
CTCTTCTTTACCACACAGTTTTTGTAAAGACCACCTGAGTACTATTTTTTTTTGGGGGGATTATCTTTATAATTTTCATT
TCCCGAAAAGAGCACTATCCTCTTCTTCCTTTCGTTCCCTTTCCCTCTCGTTCGCAACGATGTTGCATCGCCCGCCAATG
ACAGAGGCTATGGAGGTGGTGGTGATGGTGGAGTAGGTGACGACAGTGGTAATGATGGAGATGAGGGTGGAGGTGATGGT
CGTGGTGGTGACGGTGACGATGATAGTGATGGTGGTGATGGTAGTGGAGGTGGTGGTGATGGAGATGGAGGGGGAGGTGA
TGGTGGTGACGATGATAGAACACAGGGTTTTGAAATACTGGCGGTGGCATGCCACCACTAGTATTTCATAAGGCAGTGAC
ATTGGTGGTGATGGAGATGAAGGTGGAGGTGATGGTCGTGGTGGTGGTGGTGATGGTGATAGTGGTGGAGGTGACGAAGG
CGGTGGAGATGGTGGTGGTGGTGGAGGTGGTGGAGATGGTGGTTGTAGTGATGGAGGTGGTGGAGATGACGGTGCTCCAC
CAGTTTACACCCCTCCATCTCCACTACCACCATCACCTCCTCTACCGATAGTCACCTGCACCACCGCCTCCTTCTGTTTA
CTCACCAAAGATGGAAGGGATGAATTCAAAAACCTTGCAAAATAAATGGGTGTTCTATACAAATTATGAGTTATCTAATC
AAGATTTAAAATACCCTCTTTTTTAAAGTTCATGCGTAGAAATTGTGTGTTCTTCACAAGAAAAATGAGTGTGAATAATG
GAACCCAGGAAAATATTGCTCCTAATGATAAATAAAAAGAGAATTTTTTTAAGGGAGCCATTACTTGCATACGAGAAGTT
TGCCTTGCACATAGTTTAAAGGAAAGACTTGTGTTTTGGCGACCTATGCCATGTGAAAACATCATCTAAGTCGTCCGATT
TGAAGGCCATAATTTAAAGCTCTTTGCTGCAAACTATTGGCACAAAACTATCATATGATTCAGTCAATTATTGAATCAAA
AAATAACCTTTGACGGCATTGGATCACATAATAAATACATTATTTCAGGCTAATCTTTTGTACCAATACAAGTCTCTCTT
CTAAACTACATGCAAGAAAATACCAGAATTTGAGAATTATTCGGTGAAGACAGAAAATCAAAATCAGTGTAAATCAGAGA
AAAAAATAATGAAGAGATGTTGGAAAATTATAAAACGTAGTTTTAGTTTTTTATTGTCCCATAAGAATTTACCTGCCGAA
CGTCACGGAAATCGTCCAAAGCCTTAGCAGAGAAGAGGTGTACTGCGCATATCTTCCTTAACATGCGCCACCGTGCCCCG
TACGGTGCAAAAACAAGGTCTTGTGAATCGTAAGCCATGTGTTTGGCTCCTGAGTTAGGCGGCCTATTTGAGAAATTGGA
GTCATGGGTCTTTAGGAACATCTCGGCCACAGATGAAGATGATGCAACGACCACGTGGACTGATCCTAGCCGTAGATGGA
GCAGTGGCCCGTACGTGCAAGCAAGGCGTTCGAGAGAGTGGTGTGGAATGGGACCCAGGTGTGGGAGGTTGCCTATAATT
GGGTACCCCTTTGGGCCGGGTGGGAGAGGGAGAGGGTGACGGGTAAGGAGAAGGGTGCGTAGGTTAAAGAGAAGGTATAT
GAGCAAGGCAAAGAAAACGGTGGAAGCTATTAGGTAAAAGACCATCATCTTGGTTTTTGTTTGGAGAAGTGAAATACAGA
GATGCGAGCAGGGGACCTGCATTTATATAGTGGGAGGAGCATTTAGTAGGTACGGCGAACTAGTACGGCCAACTGGTTGC
AATAGCGAGCTAGCGACCCTTCTCGATTTCTTTTTCAACTTTTTCATGCCTGGTTGGTCGTATCTACCTTCAAAGTGCTA
TTATGCGCCTGGCTCCTGCTTTGCTGAAGTACACCAAAGGAACGGAATGTACCGGGGGAAAAAAAATAAAAGAGAG

>Cluster-22883.56077
CAATTCTTTTACTATTCCACCAAGCAATGCCCCTCTCAACACCTTAGCAACCGGAACCTTAATTTCTATACTTAAATAGA
AGGAGCGGTACAAATGCAGTAGTAACTTATACAAGTAAAATGCCGGTATTCTTTATTAAACACAACTAATATTTCACACA
ACATTTCTTTCTAGAAAATTACATTTTTTTTTTTTTTTTTTTTTAATGATTATTTTTTAAAAGACCATAGGAAATACAAA
GTTGCTCAAACGCCAGACACACTCCGAAAGATTATAAGCAAGGAGGCCATGAAGCGAACTAATGCTCACATCTAATTTAT
TTGTGGAACTCCATGACCCAGCTGTTGTAAACACAGCACAGAGCTTTAAAACCTGAAAACCCGGATCCCTTTGCGAGAGC
CTCGAACTCTTTCTGGGTTCTCTCTTTTCCTCCAGGGTTATGAGCCAACATGATCATGTCAAGCTGGAAGACTCCATTAG
CCGCTAGCGTAGTCTCAGGGGTCACTGGAAGAATAGATTCCACAAGGATCACTTTTCCATTGTCCGGGAGAGCTTTGTAG
CAATTCTTTAGAAATTTCAAAGAGTGCTCGTCGCTCCAATCATGAATTATCCACTTCATGAAAATGGCATCTCCGCTTGG
AACGCTAACAAACATGTCTCCACCAACATGCTCCACACCTGCAACAAATCAACGGCTGTCATTTCAAGATAAAACACAAC
CAACGGAAAAGAAAAAAAAAAAAAATTGCTCCTTAAGCAATGGGGAGGGATCCCTCCCTTAAATTTAAAATATAAACAAA
ATTCACAAGAGAACAGCAACGGCCAAAGGGGAAGACAAAGCAGCAGGAGACAGCTCAAAAAAAAACAATAATAAAAAAAA
AAACCCAAGCCAATATGAAACTCCGCTGTTGAAAGGAGCAAAAATTCAAGTTAATCTGAATAATTGCAAGAGAATTTATT
TATAATTAAAAAAGATCATACCAGAATACGAGGGCGCATCGTCGATGACGTGAGGGAGATCGAAATTAATACCCTTAATA
TGAGGATACTTAGAAATGATCATGTTAATGGTGGCTCCTGTACCCCCGCCAACATCGACAACGCTTGAAAGGCCTTCAAA
TCCTTTGTATGTCTCAAGAATCTTCTTCATGGTTAAGGTGGAGTGATTTGACATGCCATTATTGAAGATCTTATTGAACC
TTGGATCCGTTCCATGGTAATCGAACGCTGTCATTCCATATGCCTTGTTGAAAGCGATTCCACCGTCCAGGACCGCGTCC
TTCAAGTGGTACCAGCTCTCCATGAGAACCTTGTCTTGGTTCATAAGCACCAAAGCCGCGATGGAGACACCGTCTTTGTT
CTTAACCAAGAACTTGCACACGGGTGCTAACCCATAAAGTCTTTCAACTTTTCCATCATCGTGTGTGGTGAGAGAACAAG
TGAGGACAGAGTAGCTAGCCAAAAGGCGGAGTATACGGTCGAGCATGGTGGCTGCCTCTGGGTTTTCAGTGGGCAGCTGA
GATGCGATCTGTGATGGGGAGAGGTGAGCCTCGGGCCCAGCTTTGCCTATAATCTCTAAGACGTCGAGCTCAATGGCGGC
TTTCAGGGCCATGGGAAGGACCGAAGCGCCCGCCAATTGCATGGCGAACATGCACTCTTCTTCTTCGTTGGTGGTTTTGG
CCATTGGGCTTGTTGAGGATGGCGAGTATTTGGGAAAGGGGAAGTTGGAGCTTTTTGGTTGGGTACTCTGGTTGAAAGGG
GGGGGGGGGGGGGTTGGCGGAAGAGAATATATTGGGTTTGAGGCCTCACCAACCGCGCATAGTTGACCTCACTTGAAGAC
GGTGGGTGCAAGCCGCAAGTTTCTCCATTCTGTGATGATATCGATGTTACAACCGCGCGACTTTCTACATCTATACGTGT
GAACATTGAGTATCTTCCACACTTCACCCTTTGATCGTTTGATCGTGAGCTCCACTACTTGCCTAAATAATAAATAATAA
TAAGAAATAAATACAGGATGTCACCGAGAGAGAGAGAGAGAGAGAGAGAGAGAGAGAGAGAGAGAG


>Cluster-22883.54879
CTTTATTGTTTAACGTATATGTGAATTGTGAAGGACGACAAGATTCGGTGGATTTCACGTATACCATACGCACTAACAGT
AACCACGTCAGCATCACTAGGTTTGGTAAGTGGGTGGCGAGTTGCAAGTGGTGGGTGGGGTCCAGTGGGGCCCACAGGCA
ACAGGGACGAGACCACGTTCCTGAGGACGCTCACCAACCCCGACTCCACCCAAAGAAGTGGCGGGCGGGGCGGGCAAGGG
GTCTTATTTTTTCGTCCACCTGCTCCTTCCACTCTCCGTCCATAAGTACCCCTCCCTTACGATCGAAATCTCAGAGCTCT
CAGTTGCCAAATAAGTTAGAAAAAAGTTAGAGAGAAAGAAGAAAGAAACATCTGCAGCAATGACAACCATTGAAACTATT
GTTGCAGAGCTCAAGGAAAGCAACCCTAGCCGGCACGCAGAGCTCGGCCACAAGAGCCTGTTGCAGAGTGATGAGCTCTA
TCAGTATATTCTCGAAACTAGCGTGTACCCACGAGAGCCCGAGGTCATGAAGGAGCTCCGGGAGGTGACCTCCAAGCATC
CGTGGAATCTGATGACCACTTCGGCCGATGAAGGGCAGTTCTTGAACATGCTTCTTAAACTCATCAACGCCAAGAACACC
ATGGAAATCGGCGTCTTCACTGGATACTCTCTCCTTGCCACCGCCCTCGCTCTCCCTGAGGATGGAAAGGTAACCATTTG
GTCTATTATTATTTTAAACTTTAATCAATAATTAATATACAAATTATATTTAATGTGTGATTAAAGGCCCTTTATGGGTC
CAACATGGACGGCTAAAACACTTTTACTGTCACCCTTCATTTTCTGAGGCAAAAATAGTCTTTAGAGGTTATTTGTTTTA
TTTTTAGAGTGATATTAAAGGTAATATCAAAACCCATTTTATGATGCCAAATCTAATGTCACTGTTATAGCCTTTTTCTC
AGTGGGTTTTTTTTATTCTTTTGGGCTAAAAGAGGAATTAGGTGTTCTTTTTTGCATTTATTATAAAATAAATTAAATTT
AAAAATATATATAAATTTTGATTTCAGATCTTGGCAATGGATATCAACCGAGAGAATTACGAGCTGGGGTTGCCGGTGAT
TGAGAAGGCCGGAGTCGCCCACAAGATCGAATTCCGAGAGGGCCCCGCGTTGCCTGTTCTTGATCAAATGCTTGAGGATG
TAAGAACATTTTATTATATATATGTTCATCTTTAGTACTGAATCCATATTGACCAAGCACTAATACCTGCAGAAGAAGTT
TCACGGATCTTACGATTTCGTGTTCGTGGATGCTGACAAAGACAACTACTTGAATTATCACAAGCGATTGATCGATCTTG
TGAAGATTGGGGGAGTGATCGGGTATGACAACACACTATGGAACGGATCGGTGGTAGCTCCCCCGGACGCACCTCTTAGG
AAGTACGTGAGGTACTACAGAGATTTCGTGTTGGAACTCAACAAGGCCTTAGCAGCTGATCCTAGGATTGAGATTTGCCA
ACTACCAGTAGGAGATGGGATCACCTTGTGCAGGCGTATTAAGTGAAAACACCGTTAGATGATGAGTTGGCCCACCCACC
AATTTCATTATATAGTACTGTGTTTGTGTATGGTGACTCACTTGTGATCCATCATAACTCGGTTGCGTGTTGGTTTTCTT
TTTATGTGGATGTATTTTTTTAATAAGATTATTTTAAGTTGGTGCAAGAAATAGCCGTGTGGCCGTTCCAACCTTTTATG
ATTGAGTACACATAAATCCTTCACCCTTAATAGATATTTAAACTGGTTGACCACTTGAAATCAAGTTTGATTCAAATAGT
TGACTTGGTCAACCATTTCAAAATCCAAACGGTCGAATGAATATTAAACATTTTGCCTCAAAAGCAAGAGGCAAATGACC
TCTTTAGTCTTTAAATAGAATTTGTATGCAATGAACCAATGCCTCGTTGCGGACAATGAGCTGTCAATAAAACTTAGAAA
TCCATGCCCGTCTCTAGGTAGATGCATAGATGACTTAATGTTCCGGGTTGCTCCGGTGCTGAAATCTTAGATTATTACAG
TAGCATTGTGATGTCACTGTTTGATAACTAGGAAATAGTT

>Cluster-22883.49005
TCCTAGTACAAGAAGTTTAATTATCTTCTTTAAATCAACACCAACAACACTAAGGACTTTTCATAACTTCTCGTGGAAAA
GAGAAAAAAAACATTATACTACTGACAGCACTTATTATAGATAAAAGGAAAAACACAGTGGACAACTTCTAGCAAGCAAA
TACACCAAAGAAATACTAAAAAAGGACCCCTCAGTATGGGTTGTGGAACACATATACCTAAGATGGTATAAGCATTTAAC
ACCGAGCTTCGTCTTACAACGTAGTGAGCAACTTTAACAGAGCATTAAAATTCTGAGTGGAGCTCCCTTGTGGGCCAACC
GCACGTGTGGCATGCTCTTTGAGTGAAACCACTCTCTCTCTCATCTCCCTGCCTTCTTCCTTGTTTAACACCAAATCCAA
TGCCTTAAGCAAACCCGCCTTACTCAAAACCCCTTCACCAACACCCCCCATCCCCCACACGTGCGATACCACTTCGACAC
CATCCTTCTCTACTACACTTTCTACCCCCACCCCAATCCGCCACACGCGCGTTATCATCCGTCCGTTCAGCTTCTGATCA
GTGGCAAACGGACGGCAGATCATAGGCACCCCTCCAACAATACTATCCAATATGGAATTGTACCCACAGTGCATAACGTG
GGCCCCCACTGCAGAGTGTCCCAAGACCTTGATTTGTGGGACCCATGGGACCACCAGCCCTCGCCCTTTGGTCCTTTGGA
GAAAGCCATCAGGCAATTGGTCAAGATCTTTGAAGGACCATAAGAAGGGGGCCCCACTCTCCTCGAGCCCATGGGCCAAT
GCCGTCACATCACTCGGGCTGAGTTCGACCACCGTGCCGAAGCAGGCGTACACGACCGAGTTGGGCTTGAATTGGTCGAG
CCACGGGAGGCAGTTGTACTTGTCGAGGCTGGCCGGGAGTGGTGCCGAGAGGTTGAGGGGTCCTATGGGGAGGACGGTTT
TGAACTTTGACCCAAAATCGGTGAGTATAGCCGGATCGAGGCCTTCGAACGTGTTGATGACGAGTGGAACGGTGAGTGGG
ATGCGCTTTGACATTTGATTGAGCAGACACCAAACCGGGTCATCCAAGTTTGCAAAGACGATTCCATCAGGCAGGTCTCG
GACTCGCTGAGCCGAGAGACCAGGGATGAAGTCCAAGGGTTGGTCTGCTCGGGTGGTGATAACATCTGGGCCAACTCCTA
TAGTGCTGCGTATGTTCTCGGAGTAGTAATGTGCGGGCAGGCTCTGAGTCCCCCCTGTGTAAACTGTGATCCAAGGCACA
CCCATCTCCTCAGCCACCTCGCCGACGCACCAAACGAAACAGTCGCTAACGATGCACGTAAACGGACCGCGGTCCGCCAG
AGCCGACATCATACCCGTCTTAAAATTCATGGGCGTTGCCTTTGCGAAGTAGCCCCCGCGTTCCTCTTCTTCTAGCGGTT
TCACGAGGTTCGAAGGAATCCCATCAGACACGTCGTAAAATTTGAGGTTCTGTATATCGCCTAGGGAGTCAGTGAGTGAT
GCCAAAAACTTGTTAGATGTCGCAGTTGCGAAAAAAGATATGGCGGCATCAGGTGCGGAAGAGGCGATTTTGATGGCGAG
TGAGAGATGAGCGATTTGGTGGCTAGCTAAAGGGAAGATGAAGAGCCCAACGTGAGCTCTTTTGGGCTCTTGGTGCTTAT
GAACAATGGCTGCCATGGCTGCAGGGATACGGTTCATGCACATAGGGTGTCACTTATATAGGCACTAAGTGATTAACTTT
GCGGTTGAGATTGGAGGTTAGGTGCCGAAGCTGTGATCCAGGAGCATCTCTCTCTACCGAACCTTCAAATATAGAGAGTA
CAGAGAGTGTCAAATCAGTGAGATCTAAGTATCTCTCTCTACCGAACCTTCAAATATAGAGAGTGCCAAATCAGTGAGAT
TTAAGTTAAAGCGGTAGGTATAATTGAGGCCCTCAGCTACATATCAATCATAGCTACACCTTAAACTTAACGCTCACTGA
TTTGACAGTTACCGG


>Cluster-22883.42375
CCGTCTTTGAAATTGTGTAGAACCTTAAGGAAAATTGGATTCCCAGATCTTCATGTCGTGGTCTTGAGATTCATGAAAAT
CAAATTTCCTTATGGCTAAGAGATGTTTGATCCAAAATGGAGTAGGGCCACTGTAAGGGCTCCATTCTCCCCTTCTATTG
TCTGGAGGGCAGAGGAATGCTATCAATGGTTCCATATGTGGAGTGATACATATAAAAAGTCGACTCATCACCCCTTTGAA
AAATACACAAGTAATTATTTTTATCTTCAGCCCATTTATTTAGTACAATAAAGCAAAATGCATCAGGTCTCTACTAAGAC
TAAAAAACACATAAAGCCCCCACAGAATTCAAACTGAACAACTTCAATTGCATGAAGTTTGGCGTCTCTAGTTCTTACTT
CTCACATTCTGGCTTGCCATTAGCTTCTTTTGTCTTGGTTGCAAGAGGTATGAGTCCCTTCTCTCTGCAACATTCAATGG
CTCCTTGGAACATTTGTTCCAAGTTATACTCGTATTTGAAGCCTAAATCTGTGAGTTTCTTAGTTGACAAACCAACAATC
TCCAATGGCTCTTCTATGCCGTCGAACTCGGTAGGGATGTCATACTCCGGGTACGCGTCTTTCAACATCTTTGCAAGATC
GAAGATGGTACGATCGTGCGACGAGGAAATGTATCTTCCCTTAGCTTCAGGATGCTCAAATAAGTATATATGAGCATTGC
AAAGATCGTCCAAGTGAACTAGCTGAATTTGCTTCAAAATTGAGTAGTGAGGCGTGTTTCCAGTGATTAGTGCCATTGCA
GTTAGCATACTAGGTGGCATCGTTGGCATTAAAAAGGGTCCAACCACTAGAGAGGATATGATAGAGACTAGATCCATCTG
ATTCTCTAGGGCGAAATCCAATGCTGCTTTCTCGGCCAATGTTTTCGAGACGAAATACATCCATCCAGTCATCTTGACAT
CCCTGCAAAAATCAACATCCGTCCAAAAGCTCTCGTCGTACATCATTTGATGTTTTTTTTGAATGGTAACGGCTGCAGCA
GACGATGTGTAGATGACTCTTCTAACGGTTTTAGCTTTTGCACATGATCTCATGATGTGTAGGACCCCATCAATGGCGAG
CTTTATAACCTCATTCTCGGGGTCTTTGGATTCAAAATCCATGGGCGTGGCGACATGAAACACACCAACGCACCCTTCAA
TGGCTTTGTCGAAGCTTCCCTCGTCATTGAGGTCAGCTTTCCACAGCGTCATGTGCGTGCTCGCTTTGGGCAGTCCTAGA
AGATGCTTTACCTTCTTAAGGTTGTCAGGATCGCGCACGGTAGCCTTAACGGTGTAACCACGTTCGAGAAGCGTCATGAT
AAGCCATGACCCGACGTAACCAGCAGCCCCGGTTACGCATACAGTTGCGCTTGCCTCTTCACCCATGATGTGCCTCTCCA
TAATAAATATACGAGAGAAACAGAGAGACAACAAATGACGTGCCCTTGCAACCTCTTCA

>Cluster-22883.47730
GCTAAAACACGAAAACCTTTTAACTTAATTATTTAAGATCATGATCTCTTGATACAAGAGTATTGAATTATGATATCTGT
TTAAGAAATTATTTAAGATCATGATTTCTTGATACAAAAAAATATTTGGGATCGTGATTTCTTGATACATCCAAAGGTAC
CCTTCATAATTAAGAAAAGAAATAAAATAAATAGCATTTTTCAAATCCCTAAGAATTGTTCCATAAAGTTGAAAATATTG
AAGATTATTACACAAGAACTAATCATTTTAGAGAACCCAACTTCATTGCACACTGCATACTACCATCTAATATTTCATCC
AAATCATATTTATACTGAAAGCCCATGTCAATCAGCTTTGTAGATGCATATTGAACACCTCTCTCTGGTCCTTCCACAAA
CTCTTTTGCTATCTCTAGCTCTTTATGATTATTTTGGTAGAAAGTTGCAATCTCCACTGTTGTTGGGTAGGTAGATGCAC
ATAGAAATCTACCAGTTATTGAAGGTGTCTCCATGCAGAAGACGTGGGCTTCACATACATCATCGATGTGTACTAGAGGG
ACTGAACCTGATAATTCTTGAAGCAGTTTCAGTTGTTTGTAATTAGCAATTTTACAAGTAAGTTGAGATATTAAAGTTCC
TAGGCTCCCAGGTACATAGGGAAGCAGAGTATCTCCTCCCACAAGGCCACATGCTAGGCTAACAACCTCTATATTGCCCT
TCTCTTTTTCACAGTAGCTCAATACCTCTTTCTCTGCCAATGTCTTTGAACATATGTATGCCTGCTCGAAATCAGTGCAA
TTGACGAATGAAAGATTAAGTGGTGTCCAACATGATTCGTCGAGGGAGTCTTTAAAGCCGGTGCCATCATCTTTCAACGG
TGATGCCGCCATGACGGATCCAGTGTAGATGACCCTCTTGACCAATCCTGACCTCGCGCAACAGGCCATAATGCCCTTCA
CTCCTGCTACTGCTGCTTCAACTGTGTCTTTGTACTTGGAGCTTTCAGTGTTGTGTAGCAAGGGAGTTGCGACGTGAAAG
ACGAAATCACAGCCGTCGATTGCCCGTTCGAAGTCTTCGGGATTGTAAATATCTGCTTCAAATAGTTGCAATCTCGTATC
AGCGTAAGGAAAGCTGTTGAGAAGCCCAACCTGAGAAGGATCATCCAAGTTTCTTAGTGTAGCATGAACGGTGTAACCTT
TCTGTAAAAGCTTGTTAACAAGCCAAGAGCCAAGGTAGCCTGCACCTCCAGTTACACAGACTTTGGTTTCCTTCTCCATG
AAAATTCAAGCTTCTTCCTTTCTTTTCTTTCTTTTTTTATTTTTATTTTTGT

>Cluster-22883.41029
CGCCCATCCGTTAAAACCAAAAGGAGATTTACAAATCGGGTATCTCAACTATCTACTCCAGTAAGAGCGTCGGCATCTCT
CTCCTCACAAAAACAATTTATTTAAACCAAATGGCCAATACAAAACAAACGTGCAATATATCCATCAAACCTAAATTTCT
AAGGATGGACCCACGTCATTGAAGAGGAAGAAAAAGAAGAAAAACAAAAAAAAAAAGACAGAGAGAAAGTAAAATAAAAA
AGTCAGAGCATTTAGTTACATCGCACAACAGAGAAAACCAAGAAATTCGACAGCTAATTAAGCACAGGTTGCTGCGATGG
GCACCATCTTTTCCACCATTGGATTCGGGGTCTTGATCTCATCAGCTGCCTCTGGTTCGTTGACAAAGTCAACGACGTAG
TTCCCGAAGCAGTCGTCCACTGATATAAAAGGAATGCCCGGATAGAGAGAGGTGATTTCCACATCAGTTGGTCGGTCCAG
AGAGAAATTTACCTGGCAACCATTTATGAATATGTCGTGGGTAAGCGAAGCCACAATGCTCTCTGGAATGCGGTTCTCTT
CTGCGGCAGTGAGCAGATCGCATTCGGTGACGGTGACCCTAGGGAGCGTTCGTCCGATCTTTTTCTCCCATAAGGCAGAA
AGCTCATTCATGTTAAAGAGATTGCCGGATGGTCGAAAATGTACGATTTTGTTTAGAGTGCGGGCATCGTCAACGGTTTT
CATTGTGAATTTTCCGATGTCTGTTCCGGCTACAAAGTATGCTTTGACGCTACCATCACCGTAGATCTTGAATTTATCCA
ACGGTGGGGGAAGTTCGGAGGGGTGGGTGTTGTCATGGTAGGGCCAGCTGGCGATCGAGTTACAGCAGATATACGTGTAC
GGTATGCCGGCAGCTTCAACGGCCTCCCGAACTTTTCGCTTCTCATTGTACATGGCCAGCGCGGGTTCCACCGGGTTGGA
CCGATCTAAATCGTGCCCAAACTCTGATGGCAAAAATCTCTGCAATGTAAAAAAAAAAACATTTAGTCTATAATGGGCCG
ACATCTTCATCGACACTTAGGTGTGTAAACGGGTCGGGTTGACCTGGCGGGTTTTGGAGACCAGACCTGTTACAAGTTGA
GTTTGGGTTTTTTAAACTTGACCTGTTGGACCCGATTGGGTCGAAAATTTTGACCTGTTACCTAAACAGGTCGGGTACAG
GTTAGACCCAAA


>Cluster-22883.85233
AAAAAAAGATCTTCAGTGTTTTTCGCTAAACAAAAGACCATTAATTTAATTAAAAAAACCATACAGATACATCAGTAACT
CGGCTAACGATCTGCTTATCTCCGAGCACTAAGCATCTAAACAAAGACAAAATATAGAAACTTAAATGGATGCTAGGGAA
ACTAATTAATATCCTACTTTGGTTGGTGTTTATTCTCTTCAAGTAACTTAATTAAACCATCCACGTACCCATCGTGGCGC
TTCTTATCAGCAAAGATCTCACTCATCACCCTTGCTTTGGCTCTAAAAGGTTCCCCCTCTCCTTCCACCATTACCAACCT
CAAGGTCTTAGCTAGTTCCTCCCCCATAAAAGACCCATCTCCCTCATTTCTTGCTACTTCTACGCCCATCTTCTTCTCTA
CCATTAGTCTAGCATTAAGACCTTGCTCATACAACAAAGGTAGGAGGATAAGGGCATTTCCGAACCGAAGACCCTCGATG
ATTGAACCCCAACCGGAGTGAGTCAAGAACCCTCCAACCGACGAGTGCTCCAAGATTCTAAGTTGAGGAACCCAATCCTT
GCAAACGATTCCATGACTGTTAATTCGGTCTTCAAACCCCTCTGGCAACATCTCATATCCTCTTCTAAGCGCCCAAATAA
AGGGCAACTTTGATAGTTTTAGCCCAGAAGCTAGTTCATGCACTTGTTCTCTACTTAGGCTAACCTCGCTCCCAAATCCA
ACATAGATCACAGATCCTTGGCTTTGTTTGTCTAACCACTCGAAAATCTCCACACAGTTAACGTTTTCTCTCGAATGATC
ATGTTGGGTATTTTGAAGCGAAGAAGGAAGCAAACTACCTACGGGAACAACCGGTATCCTGTAAAGCTCCTCGAGAAGAC
GTATATATTCTGGTTCGAGGTCCATGCAACTCCGAATAGCCACCAGACGGCATCCCGAGACCGTTAGTCCTAATCGGTAT
AACATTGACAGAGATGAAGTGTCAGAATTGAGAGCACTCAAATGTTTACGTGCTTCATGGAGGCGAAAGGCAATTGTACT
AGGAAAGGGGATCCACTTGGGAGTCACGATTAGATCCTCTTGTGCTGTCGGAGTGTCTCCGCTACCCTTTGATACAGATG
GTGGCAGCCCATAGAAGGCCAGCGCTGCAGCACCGAATACACTATAGGCAGCACATTGAACCCCAAATTTAGCAGCGATT
TGGGGTACCCAATAATGTGGGAAGTCTATGATAATCCAATCTGGGGATTCGGCTTCCAAGAATCTAGTCAGGGAGCCTTC
TAGTCCGTCGAGTGCCATCTTTAAGTAGCGGATCTTGTCTATTGGAACGTCGCTAGTGGCCTCGGCATTTGTGGGCAAGC
CCTCACAGTGAGGCATCGGAAACTTGACTAGGTCTATTTGGCCAGACGAATTTGAAGGGAGTTTTGGCAACCTATCGATG
TTTCGAGGGGTAGAGATGAAGGAGATGTGATGACCCTTTTGGGCTATGGACTTAGAGAGCTGAACAAATGACATTATGTG
ACCAAAGGCCAACCATGGGAACACAGCAACATGTAATTCAGTAGGCTCACCCATGGAAGAGGGTTGAGTTTCAGGCAGTG
CACAAAAGGGTCAATGAACTGGTAATGAT

>Cluster-22883.49258
CTCAAAACTAACCAGTGGGCTACCAACTTAAGTTTTGTTATAAAACTACACATTTTTAATTATATATACAAAACTCAACA
GGAATTGATCGATCAATTCTGGCACTTGAAAAGTGCACTATCTCTGGACAAAATTGACCGATCGACTGAAGAAAGTGATC
GATCAATCCTAGGACTTGTCAGAAGCAGATTTGACTTATTTTCTTGGGACAGAATAAATCGATCGATTCTGGGTGGTGAC
TTTGACATGGGTTAAAACTCTAAGTCGTTGGAAGACTATATATAGTCTTTAAGAGTGAAAAACGTGGGGATGTCTGGTTT
CTTTGCGTTATTTTAGATCGTTCATGGTGTAATCGCCGATTATTTGTTAAAAGGCTTCCACAGCGCACAACTCAATGCAA
TTAGCCCAATTTAATATAAGTTGAAATAAAGTTCAATGGTGCGTGTACCTAACTCATAATGGTCATTAGCTAGTGATGGT
CCGCACAACTCAATGCAATTAGCCCAATTTAATATAAGTTGAAATAAAGTTCAATGGTGCGTGTACCTAACTCATAATGG
TCATTAGCTAGTGATGGTCCGGTATGTACGATGTACTGGGAGGAGTGGATGAGATACATGCCTAACCTCTGGCTTTTTTA
ATGCACAAAGTCCCTGCTCTCCGGAGTGTATATAACTAAAAATGGTGTACCTAATTGTAGTAAAATTTATTGCCAAGTGA
GCCTCCATGTGATCATTTTCTATCCACACACTACTTTATTTTCTTTTTTAGGTGTGCGGGAAGAAAAAAGTAGTGTGCCC
ATAGCAGCTCTCTTTTTATTCATATATTCAACTGGCAAACCAATAAGTATCATCTCTGCAAGCTTAGTTTCTCCGTAACT
CTTTTCTCCATGGACGGCTCTAATGGCAGGCTTAGCATCGCCATGTTCCCATGGCTAGCTTTTGGCCACTTGATGCCATT
TTTGGAGCTCGCCAAGTCCTTAGCCCAAAAGGGTCACATCGTCTCCTTCATCTCCACACCTAGAAACATTGAAAGACTGC
CAAAACTCCCTCCAAATTTAGCCCCACTGATAAATTTAGTGAAGTTTCCTTTGCCTCCTGTCGACGAGTTGCCGGCCAAC
GCTGAGGCCACCATGGACCTCCCACCAGACAAGGTCCCCTACCTCAAGTTGGCATATGATGGCCTAGAGGGACCCTTAAC
TAGCTTCCTAGAAGATGCCACTCCTGATTGGATTATACACGACTTTGCACCTCATTGGCTCTTGCCCATAGCTGCTAAAC
TCGGTGTGCCATGCGCATTCTTCAGCATATTCAAGGCCGGGTCGCTCGCCTTCTTCGGGCCACCTTCAAGATTGATGGGT
GAAGATGGTGCAACTGCACCTGAACAGCTCACCGTGGTGCCTGAGTGGGTCACATTCCCTTCTACCGCAGCCTTTCGCCT
CTATCAGGCCCTACAGGTCTTTGAAGTTTTTGTCCCCAATCCATCGGGAGTGTCCGATACGTATCGGATAGGTTTCGTGA
TCCAAGGATGTCAGGTCGTAGCCATAAGAAGCTGCACAGAGCTTGAACCGCAGTGTTTTCGCCTCCTCGAAGAGCTTTAT
GAGAAACCTGTTGTTCCTATAGGCCTGCTTCCCCCCCACGCTAGATGGAATTGGAGCAATCGATGAGAAGAATAGCAGGT
ATTACCCCTCCCTTGTTTGTTCCCTTATGGGCACCTAGCCCCTCGCTAGGTCCCTTTTTTGTTCGTGTTTTTTCTTTAAT
GAAATTCCTTTGTTATCAATAAAAAAAAATAAATACAAGGTGGTTCGAGAAACAAAAGCAAGGTTCTGTGCTTTACGTTG
CTTTCGGGAGCGAGGCCCAACTCAGCAAAGAACAGGTGGACGAGCTTGCCTTCGGATTAGAGCAATCAAACCTTCCATTT
TTCTGGGCATTTCGACAGGCCGCAACGTTGCCCGAAGGGTTCGAAGACCGAACCAAGGCTCGTGGGGTGGTTTGCAAGGG
TTGGGCACCTCAACTTCATGCATTGGCGCACCCTTCGGTTGGGGGATTCTTGACCCACTCGGGTTGGAGTTCAATCATAG
AGGGTATTCAATTTGGACACCCTTTTGTTCTTTTTCCAGTGACAACCGACCAAGGGCTTAATGCTAGAATGGTAGAAGAG
ATGAAGATTGGGGTGGAGATAGCAAGAAATGAGAATGATGGGTCTTTTACGAGAGATTCGGTTTCTGAATCGTTGAGGTT
GGTAATGGTGGAAGAAAAGGGTGAGTTGTTAAGAGCTAAGGCGAGGGAAATGAGAGAGATTTTTGGCAACAAAGACCTCC
ATGACGGATACGTGGATGGTTTTGTGAAGTACCTTGAAGATCACAGAGACCCGAGTGTCAAGTAGACAGGTAATTGTATC
ATTAGCTTATATCTGTAAAATTGGAGTCTTCATTTAGGTATAGATTTGGATTGAGGATTTGTAGAATTTGATTCTACAAA
TCGCAATAGTAGTAGCACGCTTTTTTAATGGGGTGTTGGTCCATTCTCGGGTGTTTTAATAAGAATAGGGCTATGGTCTC
TCTTGTCTGTACCTTGTAATAAGAGTTGGTATTGGGTC

>Cluster-22883.50399
TTTAACCTTTATAACCTTATTTTATTAGCCATAGCCTATAAGATGAAAATAATTTACTTTTTGAAGACATTTATAGAAAA
AGAAGTGTTTTGGGATATTGCTAATGTCTAGTGCTTTCATTGAATATTAGCATATCCCAAGTTACAGACTTTCAGATGTA
AGAAATTTTTTTGGATGTATAACTAAGTGCATCTTATCCAATTTGCATTGTGCCAAAATGTAGTATGCATGAATTCAAGT
CTCACGAGAATGTCTTCAAAACTACAATTTAGGGTAGAGATTCAGGTCAAACAGCTACCTGACTTGTATTTTGCATTCAC
CCAAATAAGAAGTTGGTTGCCGTCTTGCTGATAAACATTTTCCACTATACTAACACCCATTTATGGAATGAGGCAAATCT
GAATCCCTCCTTTCATTACCATAAGGGAAAAACTATAAGACTTGACAGAAAATGGACTCCCTATCTCCCAAACACATTGG
TAGACAACTAGACAAATACGACCAAACATAACAACACTCTCAATAGCAAAAACAGCAACCACAAACCACCCAGCAGAGGG
GCTACTTCGCTCCTTTAGATCTGAGTTCTTCTTGGGCTTCATTGAATATCTTCTGCTGAATGTGCTGCGAGAATGTGCGA
GGGGAGAAGCGCGCTGGGTTCGAGTCGGTGACGAGCTCCGGGAGTGGCTTGAGGACGACGCTATCTTTCGGTGGCTCGCA
GAACACTGCCCATGAGATCCTAACCTTCTCCTTGTTCACTAAACCCCTGTGAAGGACACTCTTGTACTTCCCGTTGCTCA
ATATCTCTAGCGTGTCGCCAAGATGGACGATTAAGGATTCTGGGATACACTTGGCCGTCACCCATTTGTCGGCATATCTT
ATTTGGAGGCCAGGCACCATGTTTGTGAGTATGAATGTGAGGGCACTCACATCAGTGTGAGCTTCCACCCCAAGTGCGAG
ATCTGGCTGGGGGCACTTGGGGTAGTAGTTGATCTTCATTTGCAAGAGCAGGTCCTTCAACCCACCAACTTCGTTCTCTA
GCCTCCCTTCCTCCACTCCCAGGCCTATAGACAACATTGCAAATACCGTGCTAACCAGCGTTCGCAATTGCTTCGCAAAT
TCGCATGTCACCTCACTACACCACAAGAATAATCATAATCATATTAAACTGGAGAAAATCTAAGCATGTTGGCGACTAAC
ACATGAGCCCATTTTGGGATTTGACCCAGTTGTGGTGGGTCCACTGGACCTAGGCCTGTCAAGGATTGACTGTCTCCCAG
ACGTGATACGATTAGGGTTTTTTGCATTTACCCCTTGAGATTAACACTCCACTCCCGTGTTTCACCTAGTTATAGTGCGG
CTCTTGCTTTTGTGTTTCCTTTACTTATTACCCCCTATAGTGACCGATCAGCAGCTGACTATTACAGAACTAAACTGTCA
CTACTTGGAATCATGTGATGGAGATTGTTTTTCACCATAATCTTCTACTCAATGAATCTTGAGATCAAGAATCTACCATC
AAGCACACAGATTTTGATGCCACCTGGCAGACAACCCAAAAAGTGAAGATGATCATGGGTGTGCATCAAATATGATTCTT
GGATCACTTTTCCAGATGTGTGCCATGTTAATCAAAATCTGACCGTCTAATTATAGGCCCATGATCTCATGATCCAAAGT
AGTCAAAGGTCATTTTGTCGGAGAGGCTGTCACTCTAGGGGGTAATATGTAAAGAAAACACAAAAGCAGGGACCACAATG
TAAATTGGTGACACAGCGGGCGAAGTGTAAATAAGACATCTCAAGGGTAAATGCAAAAAAACTCATAAGATTAGGAAGCT
TTTAAATCGATTACCAACTCCTTTTTAATTCCCATAAAGTGAACATTGGGTACCTTTATTTGCACTCATAGAAACTTTAG
GGGGCACCGTGCCAAAACCCATTAACTGCTTTGAATCAGATGAAGGGGGTCATTTTTCATCCCAATCTTCCATACAATGG
ATCTTCAAATCATGGGCGTATCTTCAGACAGTCACTTTTTAATTCCAC

>Cluster-22883.45883
AAATGTGTGTGGAACTTACCAAAAAAACGGGTGCACTTATCCTGGTTCTATTGGTAAAGCTGAAAAGGAAACGCAACCGG
ATTGTGGCATGCAGGAGCATGATTTTGAAATTAATATTGGCACAGCCAACTTTTGATAATTAATATCGGCACATAGCATA
AATAAAATAGAGCTAGTGTCACGATATTCTCAGCCTGGCCCGCAGCACACTCACAGAACTTCATTCGGCAATACGTCACC
GAGCAACCGACTCCTCCCCCTACCAAACAGTCAACGATCGCGAGACACTATGTCGGTAGAACTTCCTTCGGCAACACGTC
ACCGAGCAACCGACTCCACCCGACCAAACAGTGAACGGTTAATCACCGAGGTTCGTTTCTTGCACACCAAGTTACCTCTT
CCATAAAACCAGTTGAAATTTACTTGAACCCACATCCCAAACAAGCAGCAACATGAAAGAAGACATGAAAATGGCTCCTG
AGATCATGGTAGTTCCCTTCCATGGCCAAGGCCACCTTTTCCCCACCCTCGAGCTCTGCAACCACCTCACTTCCCGTAAT
TACAAAATTACCCTCGTCATTTCTGCCAATCTCTCCTCCTCGCTCTCCTCCTCCACCCGCCAAAACCCTCTCATCCAAAT
TGCCGAGCTCTCCACCTCTTCTCCCTCCGAGAATTTCCCGCACCACCCTTTTCCGCCCGCACACGCACACCTCATGGCTG
AACCGTTCGCCGAGCTTCTCTCCCAGCGATACGCCGGCTCCGATTCCCCGCCGCCTATTTGCGTCGTATTCGACGTGATG
ATGAGCTGGACACAAGAAATCTGCCGGAAATTTAGAATCCCGTACATCTCTTTCTTCACATCAGGCGCGTGCTCCGCTGC
AATGGAACATGCCATTTCGAAGCTCCAGCAGGAAAATGAAAATCTAACCCCAGGAAAAACAGTTAAATTTCCCGACTTTC
CAGACGACATGGCTCTGACACCGTCCGATCTGACCCACCGGGACCGACCTCCGCCACCGCACATTCGGGATGGTGAGCGG
CCGCACAATTTCAGGTGGGGCCCTCCGCCTGCGGACCATCTAGGCGGCGACCATTCGAGGCATCCCTCGGGTCGCCGAGG
GCCTCCTCAATGGATCAGCGAAACAGAGGGATCGATTGCCCTGCTGATGAACACGTGTAGCGATCTGGAGCGTCCGTTTC
TCGACTACATAGGGAAGGAGAGTGGGAAGCCGGTTTGGGGCGTGGGCCCGTTGTTGCCGGCCGATTTCTGGCGGTCTGGT
GATTCACTCGTACAAGACAGCCAAGTACGGTCAAAACGAGACTCTGAGGTCAGTGAGCAGGAGGTTCGGGAATGGTTAGA
TTCGAAGCGACGTGGATCCGTGATCTTCGTGTCATTCGGTACGGAAGTGAGTCCGACGGAAGATGAACTGGCCGAGCTGG
CAGCAGGATTGGAAGAGTCGAACCAGCATTTCATTTGGGTTCTCCAGAAGGGCCCTCGGCGACACGGCCCTCCAGGACAC
GAGAATTCCGGCGGCCACGGAAGCAGTTTTACAGAAAATTTGGTGAGTGGAGTCAAAGGAAGGGGCCTGGTAATAAGGGG
CTGGGCACCACAGTTGATGATTTTGAGCCATGGGTCCACGGCGGGCTTCGTATCTCATTGTGGGTGGAACTCGACGATAG
AGGCGCTGGGGCGCGGCGTGCCGTTGCTCGCGTGGCCCCTACGCGGGGACCAATTCCATAACGCCAAGTTGGTTGTGAGC
CATCTCAAGGTTGGCTACATGCTCCCGAGTTCTGAAGGTGATTCGGCGATTCGAAAGGAGGACGTTATAAGAGGGATCGA
GAAGCTGATGGACGACGACGAGGTGAGGAAACGGGCTGCTTCTCTCCCTTCAATCTTTGGCGGCGGGTTCCCAGTGAGCT
CTACTACTTCTTTGGATGCTTTGGGTGATTTTATCAGTCAAATTTGTCACAAAAAATGATAGGCAGCGTTATCTGCCTTT
GCTGCGATCAAATTTTGTAGAGGGCCGCTAATTTGTTAGTCCTATCGTGGAAAAGTATACGTAGATGCTTTTGTATATGA
ACTACGTGAGACTTGATCCCTATTTGGGTACGTAGGCAGCCTTTTAAGGTTCAGTTCATGAATTATCATAATAAATATTG
TGACATATATGATCATTGTATAATATGAGTAATTAGTTTCTTAAGCATTCATGTAATATAAATTTATTATTATTATTATT
ATTATTATTATTATTATT

>Cluster-22883.51443
TTTATAACAGAATCCTGTGGCAAATAGAAATGGAGAGAGTCATCCCGGACAAAGAAAAATTCAAAAGGAAACCCCTATAA
ATTTGGAGTCCCCCAAGCCATTTCAGATATTCACCACCATCATATTCAGTATTCACCCATGGCTCCTGTTCCTAGTTTCG
CAGACGGAAACTCTTTGTTCGAATTCGTTGTCGGAAAGGGTAACGGCGTAAAAGGCATGGTCGATTCCGGCATATCGGTC
GTGCCTGACCGATACATCCAACCCGTCCAAGAGCGCATCGATCACGCAAATTCGCATGTCCTGCAGCCCATCGACCTATT
GGAGCTCGATGGTCCGCATCGCGAGCGAGCGGTAGAGGAGCTCACACAGGCTGCCGAAACACTCGGGTTCTTCCAAGTGG
TGAACCATGGTGTGCCGGTCGAGTTGCTCGAGCAGCTAAAGGAGGCGGCTCACCGCTTCTTTAACCTTCCGGCGGAGAAG
AAGGCGTTTTATCTGAAAGGGGTGAGCCCAAGCCCACACGTCAAATACGGGACGAGCTTTGTTCCGGAGATGGAGAAGGC
TCTGGAATGGAAGGACTACCTGAGCATGGTTTACACTAGCGACTCTGATGCTGCCCAGTATTGGCCGGCTGAGTGCAAGT
AACGATGTGCTACACTTTTGTAGGGGAGATTCAGGGACTGTTTGGCAACGCTCTCCGCCCACTCCCCCCTGCTCTCTGAC
GGGTGTTTGGTAAACCACTCCGGCGCTGGCAGGGAGCAGGCTGGGAGCTGCGGGTGCTGCAAGAGCGCTGTAAGCAGAGG
TTTTGCCATAGTGATTTCCAACCGCTCTGGTGCGGATCTGGCAGGGAGCGGACGTGGCGCACCTCCGTCACGTTCCCAAA
CACGCCCTCACAATTTGGATTAGTTAAATATATTTTATAACTTTAAATACAAGCATTTGATTTTCTTTTATATTTTTATT
TCTTAAGTATCTTCAAAAAATGCTTCATCATCACCACCACCGTTTTTATATTTTTATTTCTTAAGTATCTTCAAAACATG
CATCATCATCTCCACCAGCTTTGTCGGCCAGTCCTTAAACATATGCCTAGGTAGGCTTTGTGAGTTATAATTTTCTAATT
TTTTATGCTCTGGATTGAAAGCTTTGTCACTTTGCAAGCCTTTATATATTTCATTATCAATAATAGGATTTAGGGGCTAT
GCATTCAAACACACACCAGGGTGTGTGTTGGAATGCTAGATCACGTGCCACGTGCCGCATGGCATGTGATTGCAACTGCA
TGGCACGTGATTGAGACTGACACCCACCCTCTGAGAGGTTTTAGGAAAAGAAAAATAAAATTCGGATCATTTGGCCTTTC
AAAACCCTTGCCAAAGTTTCACATACGTTACTTGAACTTATGCATTAAAATTTTGTATCTTTGATTAAGTTTTGGACGAT
GGATATACTTTTTAATTATTTTTTAAATGGACCTGATGGTTTTTGGCAAGTTGTCGCGCACCTCATCCCTTAAATAGATG
CCACGTCAAGCCCAATTGATTTGATCGCACGGCATCCCCTAGCCTTTTAATAATAATACTAATACGAAAATGATCCCCTC
ACTCGAGTCTGAGCACGGAGAGACCCTGTTGCTCTAGGTTAATCAGAGGAGTTGCCTTCCATTACCCAAGTGAGGGGATC
ATTAATAATAATAATAATAATTACTGCTATATATTATGAAAATCATTTATTAGGGTGACAATTGTGCAGGGAAGTGGCAC
TAGAGTTCTTGAAGACATCGTCAAAGATGGTGAGGAAGATATTTGAAGCCTTGATAGGGAGTCTAGGGGTAACACTAGAT
GATTCAATGGCCGATGTCTACATAGGATCTAAGATGGTTAACATGAACTTCTATCCAACATGTCCTAATCCGGAGCTAAC
AGTCGGTGTCGGGCGGCACTCCGACATGGGCACCCTAACAGTTTTGTTGCAAGATGGCATAGGCGGTTTGTATGTGAAGA
TGGAAGATGAAGAAGAAGAGAAAGGGAGTTGGGTAGAGATCCCCCCAATCTCTGGTGCTCTTGTCATCAACGTAGGAGAT
ACCTTACAGATTCTAAGCAATGGGAGGTACAAGAGTGCGGAGCACAGGGTGCGAACCACAAGCGCGCAAGCACGGGTGTC
GGTCCCGATCTTTAATTTTCCAAGGCCAGGGGACTCAATCGGACCATTACCGCAAGCGATTGAGAGGGATGGAAAAGCCC
ATTACAGAGAATTGTTGTTTGGGGACTACATGAAGAACTTCTTTGGGAAGGCTCATGAAGGCAAAAAGTCTTTAGACTTT
GCTAAGTTCTCTGACACTTGATCACATAATCTAAGCTCTCCCCCTCCCCATGTTTTCTGTTGCCAATTTCTTTTTTACTT
CATCTCCCTTTGTTGGTAAAGCTTGGAAAAATTCATTACGTCCTGCTTGTAAAACAGAGGTTACGTGGAATCTCTTACGA
TTTTGAACTAGTGTTTATCTCATAAATAAACAGCCTTGATTTATCTTCATCATCTACTACCGTCAACTTTCCCGCTGAGA
ATACTTCTTATAGGCACCAAATCCTATCAAAAGTTTTTATCACAAATTTGTGTGGCCATTAAAACCGTGGAAGCAATTTT
TATAGGGGTTGATGTGAAATCTATGCCTAAAGATCTGTGATTCACAGATTTATAAGTAACAAATTTGTAATTGCAGGGGT
AGCTATCACCCTTATCTTTTTTTCCTTTTAAAATGGTTGACTTGTGGACTAGAGATATACTTCACAATTTAAATAAAACA
GAACCTTTATTGGCT

>Cluster-22883.50772
GCACCAGGTAGTTTGGGGAGGTACCCAAACTTTGACCACATTTTTAAGGTCAAAAAAAGTTATTTATTTTTTTTAAATCA
CATTCCATGTGGCATGGAAACCCAAAACGGATATTATTTTGGGTCACCATATCACGTGGCATAATGATTTGGCCTGTGTA
TATGTACATCCCTCGACTTCCGCACTCTATATCCCATAGAATGTTTATCCCTACTTCATCATACAATGTCTTTTACGTAA
ACTAGTAGAATGCATGCGGACATTCCATGCTCGTGAGCAAGGTAAGGGACGGTAATTTGGGTGAAGTAAGGAAATATTTT
TTGAAATTTTAAAAGAAATTTATAAAAAGGCTTACGAGTATAAGGGCATTACTGTCATTTAAAAAATACTAATCCTTTCG
TTCCGACCTCCTTTTCACATTATAATAGTAAAGATAAAAATAAATAATACTGACAATTTTTTTATTATTTTAAATCGATC
AAAAATTTTAATATTGATAAAAAATAAAATAAAATAATAAAATTATAATAATTCAATGTCACAATACCGATTGAAGTCAC
CCAAGTTCTGCAGTCGCCAGGTAGAATGCTCATTCCACTCGAGAAAAAGAGCGTTGTTATTCTTTACATATATTTAGTGG
TTGATGATTAATAGGTAACTCTCTTATGTTTTAGGGCCTAGTCTAGCAAAATCAAGTGCCAATTTGCCTTTGTGACCATT
CAAGAAGTAATTGGCCATGTATTCACCGAACAATATGTGTTTGTAGACGGCTTTCTCATCCTCTTGCAACCCTGCCAATG
GTCCAATCATGGTGTAGGGCCGTGGACCCACAAATATCGGAACCGACACTCGTGCTTTCGATATGCTCGCTATCACTCGG
TGCTCCGAACTCTTGTAACTCCCATTGCTCAATATCTCTAAAGTGTCCCCCACGTTGATGACGAGTGCACCTTCTAATGG
TGGGATCTCAATCCAGTTATCGCCTTCAACCTTAACGTAGAGACCTCCGATGTCATCTTGTAAAAGGACCGTTAGTACTT
CCAGATCAGAGTGCCGCCCAACGCCACCTGTAAGCTCAGGATTTGGGCACACCGGATAGTAGTTGAATTGTAGTTTCTTA
GATTCCATGTATAGATTTAAGGTACGCTCATCAACCTCTACACCAAGTCCTCTTACAAGGGCATTTAGGATTGTATAAAT
CATCCTGTTTGTCGCTTTGATGTATGCAAGCGCTGCATCTCGGCACTCAGGAGGCCAAAATTGCATAGCCTCTTCATCGT
TCATGTAGATCATACTAAAATAGTCCCTCCATTCGAGTGCCTTCTCGGTCTCCGGCGAGAAGCTCGTGCCGTAAAACACA
TTGGGGCATGGCGTCTTCCCTTTCATATAAACAGTCTTCTTCTCGGGCGCAAGGTTGAAGAAAGCGTGCGCCACACGTTT
AGCGCGCTCAAGAACATCTAGTGGCACACCATGGTTCACAACCTGGAAAAACCCGACCCTCCGGGCTGCACCGCACATTG
CATCAGCTACTTCACCTGAATTCTCCCCTTCCAACTGAGCCAAGTCGATCGGTTCGCCTAGAAATGGTGCAGCATTGATC
ACTCGTTTGGCATCTATGCGCTCGTGGGGAGGATAAGCGTAGCGAGGGGGCACAACGGCTAAGCCCGAGTCAACGAGTCC
CTTCACTCCATGCCCCTTTCTTACGACAAGTTCGAATAACTCGGACTCGTTCAGGAAGCTAGAATCAGGAGAAGAGGATT
CTAGGGGACGGCCCATGGTTTCGGAAGCCAACACCATTCTCAAGCATAACTCTCTAAGGGCTTCTTTGGGTTCTTGGATT
TTAATTTCTCTAGTTTTATAGTTTTAATTTGGGTGGCCACAGAACAGTGGAGAGCATCTCTTATCATCATCGGGTGGCTA
CAGTAAAGTGGTGTGTATCTCTTATCAGCATCGGATGGCCATATCTTGCCAGTAGGGTTTCCTTTAGGATAAAAAGAATA
AGAAATCTGTGCCATCTATAGGCTATGAAATACAGATTGTTAGACAATACAGCATATTTGAATATTATTTCTCGCAAAAT
GATTTCCTGTGAAAATGAAATTTTT

>Cluster-22883.33018
TGATATTTATATCATATCGGTTCATATCAGCCAATATCTATGTGGCCAATATGCATCTTATATGAATTAGATATAATATC
GAAATTGCCCTTTGAACAAAAAAAGGTACTTTAATATCAGCCGACTTGATTATTATGTATCTAAAATATCCGATACGTAT
CAGCCACGGACCGGGCCTATATGCCCGATATTTATCCGTTATAAATCCTTGCTTTAAACCATCTCCTTCAACCTTTGAAT
CATTATACACCTACTTTGTCCATCTTGAATTCTTTTTAAGAATAATGGCACATGACCCCATTATACACCCACTTTTTCCG
TCGTGAATTTTTTTAAAGAACAATGGCACATGACCCCATTATACACCCACTTTTTCCACCATGAATTATTTTTAAGAATA
ATGGCACATGACCGCTCTTGTACAGTTTATACATGAGGGTCTATTTATTAAGTCAAGTGACATATGACTTTTAAAAATCT
AATTCAATCAAGATTGTTGTTCATATATAACTCAACTGTGCCCAAAAATCACACTCACTAGAGGAGATGAGCCATTCAAT
CTATATATTCTAAAATAAAGGATTATATATATTTTTAACGATTTAAAGTGTACCAATTGGATGACTAGAATCCTCTGTTT
GAAGTAACTTTTTAACTTAGACATGCCAAAAAGGAGCTGCTAGTTGAACTACTTGAGTTGATCAAACATGCATGTCACAT
GGCTTGAATGTGATGGTAATGCCACAATCTGTTTAAACGTTAAAATCGGTGATAGGAGTCAACCTCTTTTTTGAATTAAC
TGTTGATGTATAACTAAAAAAAATAAAATTGGTGTCCTTTCTTTCCCTACGCCGTCCAAATAGTATTAATTAAGAAGAGA
TAGTATACAGTGTGTTAATGGGACAACACTGTGTACTTATACATGCCAGTCCCTATAAGCTGTGTCACAAAATTCTTCGA
ATTAATGGAAATTTCAGAAAAAATCTCGAAATAGGTTGTTTGCCGAACTTTTTTCTAAATATTCGCTTGATTCGTAGATT
CTTCGAATTTTTTTAGAATTTAATGAATTTTTCGAATTTTTTGAACTTTTATCATTGTGATACATGCTTTAATCATACTT
TGTACTATTTTTTATGATTGCAAATTATTTAATGTATGTGGACTATATGATACACTTACTTTATCATTTAAAGACATTGT
TTTTTACTATAAATAAGTTAAATATAATTTATTATTATTTTTATTATTCCTGAATTTTTTCCGAATTCTTCCTTGAATCT
TCAGTAAATTAACTGAAATGACACCCCTTCGAATAATTGTCAAATCCGAACTCTGTTAGTATGCCTGTAAGCATCTAAAG
TTATGTGTATCCAGATTCGAGAGTGTATCAAGCGTATGCTGCCATGCGCACGGTATCCACCTAAACCTCTCCGTACACCA
ACGCACGTGATGCCCATTAAAATATAGAAAAATGGTGCCAATATTTGCACTCCTTGAAATGCTAAGCACACCCACTGATA
ATTAAATTTTATTTAATTGGGCATTATTTAAGAGTTGCCACTCCATGAGTTTCACCAAACTTTTTTGTCATTTGTACCCC
ACTCTAGAAAAGAAGTATGACTCCTTTTTATCTTTTTTTTTTTTTTTTTTTCTTCTTCTTCTTCCCCGCCCTAGGCAAAG
GCTTAAGAGGTGGTCGCCTAAGGCCCCCAAATTTTACCCAAAAAATAGGGCCACCGCCCCCAAAAGGTGTAACCCAGTTC
AATATGTAGTAGGGCCCCATTTTAAGAACTCCCCTAGGGCCCCCAAAATCTTAGGACATCTCAAGGCCGGCTCTGCCTCT
ACGTGCCACCATTAGCACCATCTTCTCCACAGGCATTTGATCACTACCATCACCTTCAACACCCTCCACCACAACAAACT
CCATCACAACCACCTACCGCCCCCCAAAAGCCATCACCACCATTTGTGGCCACTGCCAGCACTTCCAGCCAACGCAACCA
CCACAACACACCCCCCAATACTTTCCTCACCCCACCTTCTCCCTTGTACGTTCACCTCAAGACACCATTACCGCCCAACC
TCCCTCAACAACAAAAACAGGAGTCAATTACAGCCCCCGTTCATGCATCCCACCCCACAACCATTTCCACCACCCCTTAA
TCCAACCCTCACATTACCTTCATCAGCCAAGGTTATTACAAATGTATGTTAGGGGTGAGCCACCGACAACAACTCTTAAG
TTACTCTCCACCAACACGTATAATATATGCATATATAATTGATGGCACCCACCCACAACTTATAATATGGGGTTACTGGC
ACCCACCAACATATGCAAATTGGGGTTTCTCTACTGACTTAGAGGAGTGTGCTTCACATCATAAAGATAATAAACTATTT
TTAAAACACTGTTGACCTTTTCAAGGATGCAAATAATGTTGGGATAAGTACTTGAGGAGATCCCAACCTATAGCTAAATT
ACCTCACAGGGTCCAAACTCTTCGTAATGACCTAGGAGGGTTCGAGACCTTTCAACTTTTCATTTTTCGAGTTAACGCAT
GTGCGAAATTCATTTTTAAGTGAAAATTTTAAACATGTGTAAATTTTAAAATATCTTTTTTACCCTTAGGTCTAATATGA
GTCTAGAGGTGTCAACAGGGCGGTCAGCGCCTCGTGGACCTGACCGGCCCATGGCCCCTCCCGACCCAACCCAATTGGGC
TAGATATGGGCCGGGCAGGGCCCAAACCCGACCCGTACAAGCTCATTGACCTATATGAGACTGATTGGGTCTCATATGGG
ACCAATTGAGTCTCCTACAGGGATTGATTAGGTCTCATATGAGAACAATTTGGTCTCATATTGGCCAATGGGCAGGGCTT
GGGCAGCCCACGGGCCGGCCCAATCTCGTCGACACCTAAGGACATTTTCGACTAACTCATTTTTCACTTAATTTGAATTT
AAGTACACGTCAAAATTTCTAAACCCTATTTAGTATACACGAAAACATAGTTTTAGGGTCTAAACCCTATTGGGTCAGTA
TGGAGTAGAGTTCGGACCCTTTGAGGTAAAATGTAAGAGTTTGGCCGTTTGGGACCCTGATGGGTAATTCACCCTATACT
GTTTTCCTAGAAAAAATGATAGAAAAATTAATTTTTTTTCACATTAATAGTGAAACTTGAAAGTGTTGTTTTTGTTTGAC
TTCAGGGATGAGTCGTTGGAATTCATAAAGACGTCCCAACCTATAATCAGACGGCTCTTAGAGGCTCTAATGAGCAGATT
AAACGTGAAAGACATCGATGAAAGAACGGAGTCTCTACTGATGGGCTCCAAGAGAATTAATCTAAACTACTACCCAAAAT
GCCCCAACCCTGAACTCACAATCGGCGTGGGCCGCCACTCTGATGTTTCGACCCTCACCATCCTCCTACAAGATGACATT
GGTGGTCTTTATGTGAGAATCGGGGACGAAGATAGATGGGTCCATGTCCCTCCGATCAAGGGCTCGCTCGTGATCAACGT
TGGAGATGCACTCCAGATCCTCAGCAACTGTCGTTACAGGAGTGTCGAGCACCGTGTGATTGCTAACGGGACCATGAACC
GTGTCTCGGTGCCTATATTCGTCAACCCCAGCCCTAATGTCCAAATTGGTCCTCTCTCAGAAGTGTTGGAGGGGGGAGAG
AAACCCCTGTACAAACATGTTTTGTACTCTGACTATGTTAAACACTTCTTCCGTAAGGCCCATGATGGGAAGAAGACCGT
TGACTTTGCCATGATCTGACGATCTTGCGTTGACGGGTTTCTTCCGTTGAGTTATTATAATAAGAGGCCCCACCACCGTT
GGATGACACATCCAAAGGTGAAATTCCCTTTCTTCGTTTTTTCTTTTTACTTCTCCTTGTAGTGTTTGAAGAAAGGCTTA
TTATGTGAATATTATATTACATATTTATGTTATTCTCCTTCTGGTGCAATCAGAGCAGCACTCCACTGACATAAACTGCA
ACTCTCAAGAAGTATACCTTCAGTTTTGAAGTTCTCCATGTTATTTTGGTGCTTCAACGGAGTTTGGATCATAATATAAT
AGTTATTGCTAGTGCTGTTGGATTTTTTATAGAAACTAAAACATATTTTTTGTGTGGCTCACACATTAGTATTTATCTAA
AACTTGAATTATAATTACTTGAAATAACATGTGACATTATTATAGAAACTTTGGGTTTCCTAATGAACATGTGATTCCTT
ACCTTA

>Cluster-22883.45944
CAATAATGTCATTTGTTATTTCAAACAACTATAATTCAAGTTTTATAAAATCCTAGTGTGTGTGGGTCATACAAAACAAA
AATAAGAGTTGCCATAAAAAATTTCAACATTACAAGCACTATAAATTTTATTAAACTCTCCTCCGAAATTAAATCATTCC
TAGATTTGTGCAGGAGTAAAATAACATAAGAGTATTTTTAAAGTAAATTTTTATAATATTAATATAAGGTTACAATAATA
CAAAGTAACCCACGCATTCGCGAACAAAACTACTCATATCTTTAGAGAAATTGAGTATCATTGTTCTTGAAACATTTATT
GCTTGATGATTACGGGAACTAAAATACTCATATCGCTAGAGAAAATGAGTATCATTGTTCTGAAAACATTTATTACTTTG
CTTACGGAGGAGTCTCTTATGATTTAGGAATGAGTTTAGCGAAATCGAGACCCATTTTGCCTTGGTGACCATTCCCAAAG
TAATTGGCCCTGTATTCACCAAATAACACTTTCTTGTAGACGGCCTTCCCATCCTTCTCTTGCAGACCTTCCAATGGTCC
GATCATGGTGTGGGGTCCTGGGCTCACAAATATGGGCACCGACACTCGTGCTTTCGTCCTGCTCGCTATCACTCGGTGCT
CTGCACTCTTGTAACTCCCATTGCTCAATATCTCTAAAGCATCTCCCACGTTGATGATGAGTGCACCTTCCACTGGTGGG
ATCTCAATCCACTCGTCACCTTCAACCTTAACATAGAGACCTCCAATGTCATCTTGTAAAAGCACCGTTAGTAGTTCCAC
ATCAGAATGTCGCCCAATTCCATTTGTAAGCTGAGGATTTGGGCACACTGGGTAGTAGGTCATATTTACAACCTTAGTTT
CCATGTAGAGATTTAAGCTAGGCTCATCAACCTCTATACCAAGTCCTCTTATAAGAGTACTTAGGATTGTGTAGAATATC
ATGTTTGCTGCTTTATAGTATTCAAGCGCTGCGTCTCGGCACTCCTGAGGCCAAAATTGCATGGCCTCTTCATCATTCAC
GTAGGTCAAACTCAAGTAATCTCTCCATTCGAGTGCCTTCTCGGCCTCAGGCCAGAAGCTTGTGCCATAAAACACATTGG
GGCACGGCGTAGTCCCTTTCGAGTAAACAGCCTTCTTCTCAGGCACTAGATTGAAGAAACGGTGCGCCTCACGTTTAGCG
CGCTCAAGCACATCGAGTGGCACACCATGGTTCACAATATGGAAAAACCCGAGCTTCCGTGCTGCACCACACATAGCATC
AGCAACCTCACCACCGTTCTCCCCTTCCAACTGAGCCAAGTCGATCGGACGGCCTAGAAAAGGCTCAGAATCGATCGCTC
GCTTAGTGTCGAATCGTTCGTGAGGAGGGTGGACATAGCGAGGGGGCACAGTGGGTAAGCCCGAGTCAGCGAGTCCCTTC
ACTCCATGTCCCTTACTCACGACGAGTTCGAATAACTCGGAGTCGCTAGCGAAGTTAGAATCAGGAGAAGAGGATTCAAG
GGGAATGCCCATGGTTGTTGCTTTAGAAGAGAAGAACACTTTCAAGCAAAACCCTCAAAGGCTT

>Cluster-22883.11702
GGCTGGCTTCAGTACAGAGGTATTGGAGCGCCGCACGTGGCGCGCAGTTGGGGCGAAAACTGCGGCCCCGTGACATGACG
CTGGCTCGGTTTGTGAAAGCTCCTTTTTGCCCGGATTGTGAAAGCTGTTTTTTTTTTTTCAGAGGTAAGCTGGGCTCGAA
ACTGTGACCTACTGACCTCAAAAGGCCCAAGCCCAAAGAAAGTTTGAACCTAATAGTTGACGGCTCTAATTGCATGTAGT
GCTCCTTTGTACCCATACTCTGAAATTGCACACAACTGTTCCTTTATAATATGTTTTATGTAGTATACAATCATGTATTG
ATATTTTCATGTTGTGCAAAGAAATTCTTGGATTAAAAACTTATAATAGATGATAGAAGTGTTAATTTATTTGATATAAA
TATATGGATTAAAAGGTAATTAGAAAAAAAAAAGAAATAAATGAATAATAAAATTAATTACTAAGCTTGTGCCCAACCAA
AACATAGCTCGGCCCAACTTAGGGCTAAGCTAGGTCCTCAAAATTTCAGGCTTGAAGAGCCTCAAGTCAGGCTAGGGCTC
ATGTTTTGTGTTGTCGAGCCAAGCTAAGTGTGACCCTGGCTTGGCTCGAGCTCGGCTTGTTGACAGCTAGAGAGAGAGAG
AGAGAGAGAGAAATGGGCTTTCACCCGAATCAATCAGTAGTGCGTCTTCTGAGCTGCTGAATCCCATGAAAAGTTGACTC
CATGGATTACAAGGGCCTTGAAATCCGCAAAAGCCAGATTTTTATGAGATTTGCGTTTAGATGATGCGGGTGAGGAAGGT
CAATTTTGTAATGGTTCGTCGCCAGCATCTTAAGATTATAAATCTTAGGGCTAAGCTAGGTCCTCAAAATTTCAGGCTTG
AAGAGCCTAGAGTCAGGCTAGGGCTCATGTTTTGTGTTGTCGAGCCAAGCTAAGTGTGACCCTGGCTTGGCTCGAGCTCG
GCTTGTTGACAGCTAGAGAGAGAGAGAGAGAGAGAGAAATGGGCTTTCGCCCGAATCAACCAGCAGTGCGTCTTCTGAGC
TGCTGAATCCCATGAAAAGTTGACTCCATGGATTACAAGGGCCTTGAAATCCGCAAAAGCCAGATTTTTATGAGATTTGC
GTTTAGATGATGCGGGTGAGGAAGGTCAATTTTGTAGTGGTTCGTCACCAGCATCTTAAGATTATAAACCTTATGAAGCG
CCTTTAAGCCACCAAATCCTGTAAAAATGTCGACTGCCATGGGTCTTTTAGGACCCATCAAACTTTGGACATAATTTGAT
GGGTTAATTAAAAGGCCCTTCACAAATAATTTAATGATGCCTGGAAGCAGAATCAATCTCCAACAGCAAGCATCCTTGTC
ATTGTTTAGTAGGGCTGTCATTGGGTCCGGTTGCGTTGGGGCAAAAACTTTGGCTGCCTGTTGTGTAAAGGGCATATGCC
AGACCAAACACGACCTGATGGGCAGGGTATACACCTGACCCGACCTGGTTAAAACCCCCCATATTTTTTCTGAATTTATA
TATAAAATGTCGGACCTGAGCTGACCCAATTTTTGCTCAACCCAACCGAACCTTTGAGTAGATCCGATTCGACCCGACCT
GAAGGTCGGGTCAGATACTTCATGCCCAACGCAATGGGTCTAGTTTATGTGCCTGACCCAATAAAAAACTTGGGTCGACC
TGGTCGGGTATTGGGTCAACCCGACCCGTTCACAGCCATAATTTTGAGCTCTCTTATTTATTCGGAGTAGGTGGTGTCTA
GAGGTTTCATATGAAACGCCTAAACCACTGAATGTGATGGAAAGTTGACCAACACAGATTTCAGTCGCTTGAAATCCTCC
CTGACGGTTAAATGTGTTTACTTGCACTCTTGAGGCCAGAATGCAGAAGCCTCTTCTTCAGAAACGTAGAAGAGACTGAG
GTAATCTTTCCACTCCAGCGATTTTTCCGCCTGAGGCGAGAAGCTCGTCCCATAACGGACATTGGTGATCTGCATATTCT
CCTTGTTGTACTTCTTCTTCTCCTCTGCTGGTAATCCAAAGAACCTTCGCGTAGCCACCTTTACATTCTCCAGGACCTCC
AGGGGAACCCCATGATTGATGACTTGGAAGAACCCCCACGTCTCTGCAGCATCGCAGATCGAATAGGCCACCGTAGAGTC
ATCGGATTTCGACATGTCTATGAAGGGTATCGATTCTTTCTCTGCAACACTCCCCAAATCGAGCCTCTCCTCCAATGGCT
GCACGTACTGCTTGGGGACGCTCTCGAGCCCAGTCTCCGCCAGACCCTTAACGCCATTTCCTTTTCTGACGACGAAGTCC
CTCAACTCCGTTGAATTCTGAATCGCTGGAGCCATAGCTAGATGCACAACGATCTTGAGAATGTGTAAGAGGTTTTCGGA
AGGAACTGAG

>Cluster-22883.45985
CTAACATGGAGCCTATCCAAAGTGAGGGAACTAATGAGTTATTAGAAGCTCAAGCTCATGTATGGAGCTATACATTTAAC
TTCATAAACTCCATGTCTCTCAAGTGTGCTATTCAACTAGGCATACCAGACGCAATCCAAAACCATGGCCGACCCATAAC
CATCTCTGAATTGGTCGCCACCCTCTCAATTCCCTCCTCCAAAACCAGTTGCGTGCACCGTCTCATGCGTATATTGGTGC
ATTCCGGCTTCATCACCATTAATGAAAAAGAGCAAGAAGAAGAAGCATATGTTCTTACACCCGCTTCTAAGCTACTTGTG
AAGGAGCACGCCATGACCCAGTCACCATATGTCCTAACGATGCTAGACCCGACACTAGTAACACCTTGGCACTTCTTGAG
TTCTTGGTTCTTCAGGACTGAGCGCACGCCCTTCAAGATTGCGCACGGTGCAGGGCTTATGGAATTGACGGGCCAATCTT
CGGAATTAAATAAGTTGTTTAATGAGGCCATGGCTAGCGATGCCCAAGTGGTGATGAGCGTCGCTGTTAAAGAGTGCAGG
GATGTATTCGAGGGGTTGAGCTCGTTGATCGATGTTGGAGGTGGCACTGGAATTGCGGCTCAGGCTATCGACGAGGCATT
CCCACAAGTGAAGTGCACTGTGCTAGACCTTCCCCAAGTTGTTGCGACCGTGGCACGAGAAACAAAAGTGGACTTCGTCG
GTGGGGACATGTTTCAGTCCATCCCTCCCGCAGATGCAGTTTTTCTTAAGGCGATTCTACACGGCTGTACCGACGAGGAA
TGCGTGAAGATACTGAAACTGTGCAAGAAAGCTATTCCTTGTAAGGAAGACGGAGGGAAGGTGATTTTAGTGGAAATGGT
GGTGAACACCAAACATGAACAACATGAATCAACGGAAACGAAACTCTTTTTTGATATGATGATGATGGTTCTTGTCAATG
GAAAAGAGAGGACCGAGAAAGAATGGGAAAAACTCTTCTTGGATGCTGGATTCACTCACTACAAAATGACTCATGTCTTG
GGTACAAGGTCCCTCATTGAGATCTATTACTAGCTGGCTAGCTCTCTCTCTCTCTCTCTCTCTCTCTCTC

>Cluster-22883.85309
GAAAGTTATGGATGGGTGTATAAATAGGCCTAAGAATTAGAGCAATGGCAAAGAGTCTCTAATGGAACTCTGTAATAGAG
AAGACGAAATTAGGAAGCTGTTGAAAGGTGAAGCTCATTTATGGAACCGTATGTTGAACTTCATAAACATGATGTCACTC
AAATGTGCCGTTCAATTAGGCATACCAGACGCAATCCACAACCATGGCCGACCCATCCCCCTCTCCGACTTGGTTGCTGT
GCTCTCCATTCCCTCATCGAAAACTGCATGTTTCCGCCGCCTCATGCGTTTATTGGTTCATGACGGCATCTTCGCGAATC
AAAACAAAGGAGACGTCGAGGGAGAAGAAGATTCATATCTCCTCACTCCAGCTTCTAGAGTCCTACTGAAGGAGAGTGCC
TATAGCATGTCTTCATTTATGACAAATGAGGTGAACTCACTTTTCGTAATGCCATGGAATTTCTTGGGTGCTTGGTTCCA
ACAAACTGAATTGACGACCTTCGAGATGGCCCATGGCCTTGGATTCTGGGATTTGACAAGTCGACAGCCTGAGTTTGGTG
ACTCCTTCAATGAAATCATGGCTACTGACTCCCGCCTAGTGATGAATATCCTCGTCAATACATGTGGTGAAATATTCCAA
GGGTTGAGGTCCTTGGTCGATGTTGGGGGAGGTACTGGTGTTGCAGCTATGGCAATTTCGCAAGCCTTTCCACATATCAA
GTGCACTGTCTTTGACCTTCCCAATGTGATCGCTTCGGTGCATGCGGCCACAGCTATAACGCACAGCGCAGGGGACATGT
TTGAATCCATCCCCCATGGCGACGCAATTTTACTCAAGTGGATACTGCATGACTGGAGCGATGAGAACTGCGTGAAGATA
CTAAAAAAATGTAAGGAAGCGATTCCTTCGAAAGAAAAGGGAGGGAAGGTTATCATGTTGGAGATAGTTTTGGATTCTAA
CAAAGGAGATCACAAGGAAACTGAGACTCAACTCTTCTTTGATATGCTGATGATGGTGAGTCTAGGCGGGCAGGAGCGAT
CAGAACTTGAATGGCGAAAAATCTTTTGGGATGCAGGCTTTACTGACTACAAAATAACGCCCTTGCCCGGTGTGAGATCC
ATTATAGAGGTTTATCCCTGACGACTTGATGATGTGCAGATATGCAAATCAAGTTAGGAAATTTGATCAAGTATGCTGAA
GATATATCCTTAAGCCAATTGAGTAGGAATTTGAACTCAGTAGTCGACTATCTCTCGTAGCTGGGAGTTAATCAACTTGT
GGATGTTACAATGGAATGACTCTTTCGGTGAAGCTTTAGTTTCCATTGCTAGAGACGAGATGAATTAATTGAAGCATTGT
CTCCTTTTTGTTTTTTGAATCTATTTAGTCGAAGCTCCCAAGATGTTGGAGTTTGATTAGATCAATTTCTTTTGCATGCT
ATCTATTTTACCCCTTTTTTAGCTTAATAAAATGGTGAGGACCCATCAACCTCAACTCTACTATAAAAAAAAATAGTCTC
CTTACATGGTAATAATGATCACATAATGAATAATGATCTCTTTATTCATTGCTGGG

>Cluster-22883.48222
GCCAACATGAAACAGCTTATTATCATTCCTCAAATATCATTGATATTTGAACAAATCTTAAGTAGATGTATTTCCTCAGC
TGCGCCGGATCATGCATGAATATAAATTTGTTCATACAAAAGAAAAGAATGAAGCATGCTTCTAGCCGTTTTAACACCTA
TACTATAAACAAAATCAATTTCCATCAAGCCTTTGATTGATAGAGCCACACAACAGATATCTGCTTTAGAATGTTCCTTT
TTTAAATTAGGCAGCGAGTACAAGCACTTTAATTGTACCTTGACTGTTAGCAGTTAACATAGTTGGGCTATCACTTTTCC
AGCATACAGCACTTATGAAATATGATGCCGCCTCATCATCTGTATCCTCCATATCGGATGAACTAAATCTATGCCACGCT
GCGGGTTTTGAGATCGCCTTGTGGTACACAAACACTTCATTTGTTTCGCTCCCACAAGCAATATATTCGCTGTTTACAGT
GAGACCCACAAAGTTCTTTTCATTCGTGTGGCCTCTAAATGTCCGCACTGGACAATTTTCGTTGACATCCCACAAGCGTA
ATGTGCTATCAGTTGATGCAGAAGCAAGCTCATTGTTAGACAAGAATTTCACATATGAAACTGCCTTCCTGTGGCCACTA
AAAACATGAACTGGAACACTGGCGTTTCTCAAATCATAATAGTGAATATGATGATCAGCAGAACCAACCGCCACATAAAT
GCTAGATCCTGGATTATATTTGACACAACAAATATTTGCTTTCATGTCAATGTTAACGACACAGGCTTCTTGCTTTGTAC
ACCAAACTTTGACCTTGCAATCATCACTACCAGATACAAGCATTGAGGGTTCTGTGCGTGAAAAATCAACACTCCACGCT
CGTTTTTCATGCTCTTCATATTCCATCACACTCTGCCGAGTAGTTACATCCCAAACGGTAACTATTCCTTCATAATCACT
ACTTGCAATATGGTTCTTAGTGAACTTGTTCCAACTCAAGCAACTAAGTTTAGAACGAGTGGGCATCTCTACAACAGGAC
AGTGCACATCTGTAGGTTCATTTACAACTGTGGAAAATTCAAAAACTTTGATGCGCCTGGAGACTCCAGCAGTAGCAAAC
AATTCATCATCGCGGTCGAATTCTATGCTTGATACAATATTGGCTGAGTGAAACAGATCCCCATGCCTAAGTTCAGCAAT
GACTCGCAAGCGGCTGTAACGCGTAAATGTTGTCAGTACAGATTGAAAATCCTCAAGACCTGCATGATAACCTTCTCTTT
TTATAGCATTTACATCCCTCTCTTCCGGATTATGTGATTGGTTAGATCCATGTCGCCGCTTTTGCAAGTAACATTCTTGT
AGGTCGTTAAACTGTGCATGGATTCGTCTTTTTCTTGCTACAGCCAGTCCTGATCCTGATTGAGTAAGGACATTTTGTGG
GTCTGAACCACTGAAAGCATCCTTTCTTTGGTGTCCTTGTGAGCTTCCTTGAGCCTTCATGTCTACTTTCTTGTTCTGAA
AATTGCTTGAACATGTCCCACCTAGCGCACTACGAGCACTAGAGATGAGACCACTATTGTGCTTATCAATTGAAGACGGT
CGAATGTTTGCTGCCATGGGATCATCCATAAGCATGTGCAATTTCACAGAGTGTCTCTCCTTTGCCCGGTATAACTCTAT
TCTATGTCTCTCTACACTGTGTATGTCTTCTTTAATATACTTGAGATCAGTTTGAATCTCGGTCAGCTCTTCAACCTTTT
GCTTCCTTAGACAGTACAAAAAGTCAAGCAGAATCTGCATATTTGTCTCAGCTTCTTCTTGCTCCATCTTTCTCTTTTTC
TCTGCAACGAGAGCCAATAGACTCTCTAGCTCCTTAACTGACACTTCACAACCCTGCTGTAATGCTAAACGGAGATGCTC
TACAGGTGATGCGGTTTTCGCTATTTGTCGAGCAGATGTCTTCTTCAATAGCTTGCTGAGAAGGAAATTGGGGAAGAGTT
GGTTGTTGGTGAGGTAGTGGCCGCAACAAGGGCAGTCATTCTTGTTGTTGAGATGAGTGACGATGCACATGTAGCAGAAG
CTGTGACCACAGGCCGTGAGGAAAGCGTCTTTTATGATCTGCATGCATATAGGGCACAAAAAGTCCTTGTCTAGCAGCTC
CGACGACCCGCCTGTCTCCGCAGCAGGGGATGCACCATCCGCCATGTTCTCAGACGCAGCGGCTCGCGGCTCAGCCTTCA
CGCTAGGCACCAGAGCTCCTGACGACACACCCAACGAAGCGTCGCCCGTCATCTTCTCTTTCTCTTTCGTCTAAACCAGA
AGCTTCGATAGCATTTGTTGATCGGAGAATCAGAAATCGTTTGCGTGTGTTGTAAAGAGCAGAGCAGAGCAGAGAGAGAG
AGAGAGAGAG

>Cluster-22883.57986
AAAAAAACAAGAAGTTGCAGATCCAATACTCCGAAAGGCGCCAACTTCCTCCCCGAAAAAATAAAAACATTAAAATAAAA
TAAAATTCCGCCTAACAAAAAGATTTCAACGACCCAAGATTCATCTCCCGCATTTTATATTGGGTGGGTATTGGGTAACC
GTCTAAGATTATTTTTTTTAAAATAATAAAATAAATTATATTATTTTTAATTTCTCCCTAAAAAGTGGCGGCTCTCTGGT
CACCAACGTGTTTCAACAGCAACCTTCTCTCTTGTCGGAGAAGAAGAAGAAAAACAAAACAAAAAGAAAAAAAATGAAAT
TTTCTCCTCCATTCTCTCTTCAACTTAGGGTTTCGTCTCCTGCATCTGGAACCTTCTCGCCGGAGCTGCACCGCTGTCCG
TTCCTTTTCCGGCTTTGTTTCAGCCGGAAATGTCGATTCCCGACGCCAATGCGGCGTCGAGCTACAGCCAGAGCTCTTCG
TGGAGAAGTTCGTTTTCGGAGACGAAAGAGAAGGACAAAGTAGAGGAGAGCGATGAGGATCTTTTCACGGTTCCTGACAT
GGAAGCTCGACCGTCCGATTTGACCAAGGAGAAGGAAATCGGGCAAAGCAATAGCGGCAGCAGCAGCGCAGTGGTAAAGC
GTCGGCGGGGACGAAATCCCGCTGATAGAGAATACAGAAGGCTTAAGAGGTTGCTAAGAAACAGAGTCTCTGCCCAACAA
GCCCGAGAAAGAAAGAAGGTCTATGTAAATGATCTGGAATCAAGAGCAAAGGAGTTGCAAGACAAGAATTCGAAATTAGA
GGAGAAGATTTCGACTTTGATCAATGAAAATACCATGCTTAGGAAGGTCCTTATGAACACGAGGCCTAAGGCTGATGACT
GTAATGAGCCTCAAAATGACGAGTCAGGGAACAGCTGAATTGTAAGAATTAGGAAATATTTAAGTTAATAATTTTGAGCT
GTTTCCTTTTGGGAAACTATTTGGAAATGTTTATATCAGACGGCCTACCCATATTTCAAGTCTTTAATCGCCTGTTTTGG
CTGTTATATCTCTATCCTGGTAGGTGTAGATCAATTGCAAACTAAGCCACTTTCTTTACAGCTATAAAGACGGATCAATG
TTTTGAGCTTCCATTTATTTGATATGGGGCCTAACACTGTTGTAATCCAACTGTGTTTAATTATAATAAAAATATGTATA
AGACTTCTGATGATGGCTGCCTTCCAAGCCAGTTCTGTCAATCCAATTCTTCACAAGTCGTCGATGATATCAAAGTTGAA
ACCAATTTCATTATGTAATTTCTTATTAAGTGTGCATATATGTGAGGTTGTGACACCATAATCCTTCCTCCCTCCCTGTT
ACTTGTGAATTTGGAGTCCTGCTTAACTGTTTGGGTTGGGGCCTATGCTAGAAATAACATAATTCAGATATGGAAATAAT
CAAGATGTGTAGCTTAGTCATCTAAAGAAAAGTGTTTTCAAATTCCCGCATGTTTGTATAAATTATTTTCTGGATCATCA
AAGATATTTGGCCAACTTTTGGAGGGCTTTTACTTGTCCAGAACACCTCTTCCTGATGAGTCCCTGATTTTTGTTGTGTG
ACTAAGGACCCGTTGATTGGATATAAAAAGTCTACACTCCTATTAGTTACATGTTTTTCTTTTAATTGGTGCTATTGTTT
ACATCCACAGGCAAAGTGCCAGCAGTTTGTATACGGTCTTATGTATTGTAGAATGTCTAGCCTTCTCAATGAAATTAATT
TCTTTCTGCTATTTCATAGGTTCAATTAGAGATGATAACGTAGTGTGCCCAGCTCTGCATAATAGTCCAAGTTAAGTGTA
AATACCTTAGCGTTCTGTTTTTTAATTTCTGGGCTTAGTATAGGAATGCAGTAATAGCTTTATACAATGGTTTAGCCTAT
CAGATTATATTAAAAGTAGCCTTGTAAGGTGAACTTGGGGACTTTTTGTTCATTTTGTATTGAGATGATGGAAAGCTGGT
TCTTTCCTGCAATCACTTTGGTATGAGTATGTATTCTGCTTAGATATTTGTGGCACTAGAAAACAAGATCCATGCCCATC
TCAACTTCCTGTTATCACTTTGGTCTGAGAAAGAATATATCCTGCATAAATATTGAAGTTGGTGACGCTTGAAAAGAATA
TCCATGCCCCGTATCTAGACACTTAAAATGTGGTTGCATGATTCATGGTCAGTTTGTTCTACGTGGTTCGCATTTTACTC
TGTTTCTAGTGAAATGAAGATGTAAATGACCTAAATTAGATTATAAGTTCTCTATATCAGCTCACTGTTGTGGAAGTTGG
TAGCGAACATGGTAACTATGGTATGGAAAATGCATCCACATCTTTTAATGACCATGTCCATATCAGAAGCTTTATTATAT
TTAACTGATGCAGTGCATTTCAGGTTCTGGCTGAAATCTCGAAATTATCTTGTTGGTTCAGGCATATACCCATTTCCTGT
GTTCATCTCTCTGGCTAACATATTAATTAGTGATAAAAAATTAACAAAAGCAGCACACTTTTTTTTTTTTTTTTTGCTAT
GCGCACCAAAAACAGGAGACTTAATCTACCACAAAGCAATCTTTTTATTCTCAATTGGTCAGATCTCTCTTATTTGAATG
CTCGACTTGGTCTTGAATTATGTCACTGCAAGGTGGTGTGGCAAACAGTGAGCATTTTTCCTATGATGCCCTCACATTTT
TTTCTTATCATTTGGTAAGTTTTGTTGTTTAAACTAATCACACTCGCCAGTGTCATCTCCAACATCCTTTGTCGATGCTT
AAATTTTTGAATAGATGAGTGAGATGTTAACGCTGCTTCTCCGATGGTCCCTAAATTAAAATATTTGGGTGCTAGGTTAA
GCAAGCAGGCCATCAGAACAGTCTAACCACTACACCAATGAATTAACTAGCAAATTTATCCATATTTGTCATGTAAATTT
GTTTTTTCTTTAATTTTAATTTTACATGTATAGAAGGGGAATTAAGGTCGTACCCAGTGCACAAGGCTCCGCTTTCAGTG
GGGTCTGGGAGAGGTAGATGGTAGGCGGCCTTACCCCCATTTTGGAGAGGCTGATTCCAAGACTCGACCTATCGCGTTGG
GCGGACAGCACTTGCCATC

>Cluster-22883.51204
CCTTGGTGTCCGTGCGCGCATCGCTCTAGACTAACTCCTAATGTTATGTAAACATCAGCTTAAAAGATTAAGTAGAGTTA
TTACATCTAATACCCTGCAATGGTTAAAATAAACGGTATTAGATGCAAAAACACATACCGAGCGCCGTATATTTGCATGT
GACCTAACAGGGAAGAGAATAAGACGGTTCTCGAGAAGAATAGTTTATCTCCGGCCCACAAACACGGAGGCGCAGCAATC
TTGTCGGGCTTCTGCAATACCCGAAACCTGGGCTTGGAAAAAGAAGATGATTAACTGATTAAAAAAAGCAAAGAAGATTT
AAAAAAAAAATGAAAGATATCAGTTGGCGTTATGGGGATTTTCTTTAACAAGCTCAACTTTCTCGATCGACGTACAAAGC
CATGTGCCTTTTTCGTCTGCAGGGATGGGAGCTCTCCAATCATTCTCTCGCTCTGTCTCTCGCCTTTTCTCCTTAAATTC
CTCTTCTCAGTTTCCTCTGCTTTCGTCGCTCTTTAATCAGACAGAGATCTGCAAATCAGAGAAATAAAATCTACGGAAAC
CGCCTACTTCTCACCAGAAATGGATCCATCCGATCTCTCCCCCAAACAATCCCTCATTCCTCCACTCCCACGAGACTCCC
GCGGCTCTCTGGAAGTCTTCAACCCCACCACCTTCCCTGCAAAGCCAAACAACCACAAGTCCTCTCCATTCAACACATGG
CAGAACAAGGGAGACTTACGTGGCAACCCAGAGCCAGAGGACTACAAGCTCTCCAAGTCAGGGAGAACAGATGATCAGAC
TGTCACTTCCTGGATGGCTATAAAGGAAACAACCCCAAAACGCACAGAGACTACGGAGGACCAAAACAAGAGAAAACCAG
AAAAAGCAGGAGTTCAGTTAAGCGGAGACGTTGGCGCAGCGGCGCAGAGAGCTGCCGAGTGGGGTCTGGTGTTGAAAACG
GACGATGAGACGGGGAAGCCGCAAGGGGTGGTGGTGAGGAAATCGGGCGAGGAAGGGCGTAATAACAAGCCGAGTTCGTC
ACGGAGGGAATCGGGTAACTCGGAAGACTCGGAGGGTGGGAGGGAAAAAGGGTCGTTTCCCAGGGTTTCGGAGGAGCTCA
AGGATGCGTTGTCCACTTTTCAGCAGACGTTCGTTGTGTCCGACGCGACCAAGCCCGATTTTCCAATCATGTATGCGAGC
GCTGGGTTTTTCAAGATGACGGGGTACCTGGCAAAGGAGGTCATCGGCAGAAATTGTCGGTTCCTCCAAGGCGCAGGAAC
GGATCCAAAGGACGTTGCAAAAATACGAGAAGCATTGGAAGCAGGGACGAGTTACTGCGGTCGCCTCTTGAATTATAAGA
AGGACGGGACGCCTTTCTGGAATCTTTTGACTATATCACCCATCAAAGATGAAAATGGAAAGATTCTCAAGTTCATTGGC
ATGCAAGTGGAGGTAAGCAAGCACACGGAGGGGACTAAAGAGAACACGGTCCGCCCTAATGGGTTGCCGGAGTCCTTGAT
TCGATATGATGCTCGTCAGAAGGAAATGGCCAAGAGTTCCGTCACTGAGCTCTTGTTGGCAGTAAAGCAACCGGTGCTTT
CAGAATCAACAAACCGCCCGTTCATGAGGAAATCTGAAGGTGGTGGAGAACGTGTAAGATCTGAAGCCTTAGCAACAAGG
AACTCAGAGAACATTGCTCCTGCTCGACGCCATTCTCTCGGTGGTATGCAAAGTTCGATGCAAAGAATCAGCGAGTTACC
TGAAGGAAAGAAACCAAGAAAGTCTGGCCTACGATCCTTCATGGGGCTTATTGGGAAGGGCCATTCAAATGCAGAACCTC
CTGAACTGGAGGTAACCATCGAGAATGATCCCACTGTAGAAAGCGATGACGAAAGGCCCGAAAGCTTTGACGATAAAACG
AGAAAGAAACAGATGAGAAAGGGTATCGATCTTGCTACCACTCTCGAACGTATCGAGAAAAACTTCGTCATTACTGACCC
AAGACTGCCCGATAATCCTATCATCTTTGCATCCGATAGCTTCTTGGAGCTGACTGAATACAGCCGTGAAGAGATCCTGG
GAAAAAACTGCAGGTTTCTCCAAGGCCCAGAAACTGATCCGGTCACAGTGAGGAAAATAAGGAATGCTATTGACAACCAA
ACAGATGTTACCGTGCAACTGATCAACTACACAAAAAGTGGGAAGAAGTTCTGGAATCTGTTCCACCTGCAGCCCATGCG
TGACCAGAAGGGGGAAGTACAATATTTCATTGGGGTACAACTGGATGGTAGCGAGCATGTTGAGCCACTTCACAACTGCA
TTCCAGAGTCTACCGCGGAAGAGGGTGCAAAACAGGTGAAAGATACTGCAGAAAATGTTGACGATGCTCTGAGAGAGCTT
CCAGATGCTAATTTGAAACCAGAGGATCTGTGGATCAATCATTCAAAGATGGTTCTCCCAAAGCCTCATAGGAGGGACTG
CTCGTCATGGAGAGCTATCCAAAAGGTTCTAAAGAGTGGAGAACAGATAAGCTTAAAACATTTTAGGCCAGTAAAACCTT
TGGGCTCTGGTGACACTGGCAGTGTGCACTTGGTGGAATTATGTGGAACTGGAGAATTCTTTGCAATGAAGGCCATGGAT
AAGAATGTTATGCTTAATCGCAACAAGGTGCATAGAGCGTGTGCGGAAAGAGAGATTCTGGACTTGCTGGACCACCCTTT
TCTTCCTGCGTTATATGCTTCTTTTCAGACCAAAACACATATTTGTCTAATAACTGACTACTGCCCTGGTGGAGAGCTCT
TTTTGCTTTTGGACAGACAACCTATGAAGGTCCTTAAGGAAGATGCTGTAAGATTCTATGCTGCCGAAGTAGTAGTTGCA
CTGGAGTATCTTCACTGTCAAGGTATAATTTATAGAGATTTGAAACCTGAAAATGTCTTACTGCAAAGCAATGGGCATGT
ATCATTGACAGATTTTGATCTGTCATGCTTGACATCTTGCAAACCACAGCTTTTGATGCCAAACACCCAAGAGAAGAAAA
AGCACCAGAAAGGACAATTACCTCCAATTTTCATAGCTGAACCTATGCGAGCATCAAATTCTTTTGTTGGAACGGAAGAG
TACATTGCACCAGAAATTATCACCGGAGCTGGACATACTAGTGCAGTTGATTGGTGGGCTCTTGGTATTCTTCTCTATGA
AATGCTTTATGGATATACACCATTCAGAGGAAAGACAAGACAAAAGACGTTTGCCAATATTCTTCACAAGGATCTTAAAT
TTCCAGGAAGTATTTCGGTGAGACCTGCCTACTCTAAAGAATTTTCTTACATGAAGTGCCTCCTTATAACAGCTGTCATG
TAACATTCTTTATGGTTAGTGCTTCTATTAGAACTGTTGAGCCTATCCATATGTTTATTTGTCTTGACTCAGCATTATTT
ATTAGTGTGTTGAAAATGAAGCCCCAAAATTACATTTCAACATGGTAGTATTGTATCAAGAATTTGTCTACTGCATTTCC
ACAATGAACAATCCGGGTTCTGCCTCCTAACATGAGTTGCCTTGGAATTCTCTGATGTGTATTTACCTCTATGCTGTTAT
CTTCTTCAGGCACTTATGTGAATCTCTGTCTTGGAAAGTATGATTCATGGGGTCATTTTTTATCAGGTCCGGGAATGTAA
GTTCTAGTTTGGATATGCACTTCCTGAGATGATTGAACTGTCACAAAAAACTGCCATTTTTGGTGGAGGGGCTGATACAT
ATGAAGTACTATTATATCCATGGGAGACCATGTTCACACTGTAATCAGCCCAAAATGGGAGCCATTTCTCTTTTCAAATG
CTAATTAATTTCATTGCTGACCTAAAAATTTGGTGAAGTTCTTTGTTGGCTCCATTCATTTGTTATGTAGGGAAAAAATG
ATAAGATACTGACCCAAACCTGATGGATGCTTAAGGCTAAAATGTTACATCAGTCTTCTTTCATCTTATTGGCAACATAA
ATTTGGTCTGTATATATCATATTAATAGTATATAAGTTGCTACTTTTATAATATCTTTTGCATTCTCCTGTACCTATGCT
CAACTTGTTCAAAGAGAGGAATTGTTTGGATTTTGGACTTCATATATAAGTATATTGTTGTATCCTATATTAGTTAATTC
CCAGAAAAAATATGTATTTTTTGGAAATTCTTCATTTATTTTATCACTTATTTTAACATGTGAAACTATTATCAGGGTAT
ACGTTATTGTTATCTGAGCTAGCACATTTTCTTGTTTTCTGCTAGGGGTTTGTGGTTTAACTCCCACAATGTGAAGTAGG
TGCCTTTTTGTACTAAGGGGCACAATTACATCCCTTACCCTTAAGTGCTGGCACCTTTTAATGTGACGTTTATGTCATAT
GGGCATCATGATGCATTTATGTTGTTAAGAAAGTTGACGGTTTTAGTACGCAATTTATAATTGGTACATGTTTCGAGTTT
TGGGCATGCATAAAGTTCAAGGTATACATCATGAAGGTGGTGCTTATACAGAACTAAAAAGGTGCCATGGAAGGTGTGGA
TATTGCATATGATTACTGAAAGATGACGCTGGATGGTATTTTAATCTCGTCACTCATGATTGCAGCCCTTTTTCTAGTGG
TAAACAACGTCAAGATGTCAGGAAACTGTTATACTGAAAAGTCTATCAAGTTAGCTTTACAACGAGCGAAGATTGCGTAA
TTCTACCGTGAATTGAGTGGATTATGAGTTATGATCAAAATATGGGCAAGGTGTCGTGTTTTGGCAGGAATTATTTCTTT
TTAGGAATATTTTAGTCACTGTTAAAGAGAATTAGGATGAGTTACTATTTATTTGAATGCTGGGTTAGTATAGAGTAGAA
GGTTGAAATTCAGTCTAGGATTTAGAGTTTTATTATAAAATAAATTCTTTAAGCTATTACAAAGCAGATTTTAGAATTTT
TGAATGCAAATTAGGGTTTAGACTTGGTGCTGGCTCCCCCCTCCTCACCCTCTCCGTGGGATTCTATTTTGACATTGAAT
CCTCACCCTTTCATCTCTATATCGAAATTTACAACAGTTGAAGAAGTATAGCCTTCCTTGGATATTAGAATACTGATATA
GGGATGTAGACTGATAAGCATGCCCTGTCCTTTTAGCTGATTATCTATTTTACTTAATCTGGTTGCTGATTATTTGTGAA
ATGCTGAAAGAACGCATGGAGAGGTTAGATGAATAGTGAATATGAAAAACAAATGACATAAAAAAAATCTAATTAAATTA
TTTAATAGACTATTGTTGGGTGCTAGTTATCCATTAGAGATGAAGAAGACTGCTTTTAGAATCTAGATGCTGTGAGCAAT
TTTTCTATCAAATCTCTAATTTGTTATTACTTATTAGAACTATCTCAATCACCAAACCAATGTTGGTCTCCTCAAAAGTA
CTGTTACAACCAAAATGCTTCATAGTACTACTGAGTAGTCTAAATGGTTTCTGCTCTTGTGATCTATGTCTCTGAGATGG
GATTGGATCATCGACATTTTTCACACAAAATTCACATAGATATGGTCTTTGCACAGGTAAGCCTCCATGCAAGGCAGTTA
ATGTACCGGCTGTTGCATAGGGATCCTAGAAACAGATTGGGTTCATCTGAAGGAGCAAATGAAATTAAGCAGCATCCATT
TTTCCGCGGTGTCAATTGGGCTCTTGTTCGGTGCATGGTTAGAATCTTAACCCTTATTAGCTTGATGAATTGAACAAACA
AATGACATCGAGATATATTAATTTTTCACTCTTGGATGTTTATGGGTAACCACTGAATCTATGGTTATAAATGGATTAAA
TCTATTATTTTTTTCAATTCAGGGTAGTTTTGTTGGTTACTGTCTATTTGTTCATAATGTAATTCATACTTCTCTTATCT
ATAAATGCAGGACTACCTTTTACACTTTCAGAATTTTTTCATGTTTTTATTGCTCTATCCTGTTCTGTTAAAGCTTATGT
GGGTCTGCATGTTGGAGTCATTAAAGAAATCGGTGACGATGCTCTCCTTGTTTGCTTAGAACTACTAATGTAGCAGCATC
AGATGAGAAATTTTTACCACCTCTCATAATTAAATCTAGAAAAAAAAATAAAACATTCCATACATTTTATTATCCTTTGG
GTACAACCGTCTTCTAGTAGGAGGCTCTCAATTTCTATGACAAGTAGGTTGGATCAATGTTACCTGGTCCGTTGCTTCGC
TCGGTTCGAATTCGGGTTCGCGTTTCGCCATTGTTCAATGAAAGTTTGC

>Cluster-22883.48125
AAAAACGATCTCCATCGTCTGATTCAAATCAGTCAACAATTTTCGTCCGTGAATGTGTGTGTGGAACTTACCAAAAAAAC
GGGTGCATTTATCCTGGTCCTTTGCTGAATTGCTCTTATTTATTTATTTAATTTTCTATTCATTAGTTTATGACATCCTG
TTATTCTTGAACCTCGACTATTGCTGCAGTGAATTCTGGAGGATTGTTATTATTATCATTCAATGATTTAATATCACAAT
AGGTGTAATTCTGGAGGATTGTTATTCATTATCATTTAATCTAAACTAGTCATAATTTTGGCTTTTAGATTATTATATCT
GAAGTTTGACTCGTTAGATTTGACCATAGTTTAGATGATAATTATAACTGATGTTTGGCTCATACAATTTTGACCATAAC
TTAGATGATAATCTCTTAAGTTTGGCTCATTACTCACTCCAAAAACCTTGGCTGACTGATTATGATTCAAGTTCTTGTAC
TTCGTTTTTTTAATACAAAGTACAAACTCCTGTAGTAGGGGCCAATTTATCATTGCCTGGAAGTTATCTCGCTGCTCCCA
TGTTGAATGTAACACAGTTCTTTCCATAGTCACATGGGGTATCTATTTAGTGCACTCTAGTTTTTACACTAGATACTTAC
GTAAATAATAATCCATATGATATTTTGAAAATGAATCTTTATCTATATTGGCCGCAATATGGATCATTCCAGCATTATTA
TATATTGACAAGGAAAATGAGCAACAGCTTGACGTAAGGGAAAGGAATATCAAGACTAAACCTGACCATTCCTGCAGGGA
GCTTTTGAAAGAGAGCATGATGCTCTGCACTTAGTGGAAACTATACTGCCCATTTGAAAGATATATTTTCTTTAGTCTTT
TTTTGTTTTTAATAGATGGCAGCAGTGCATGTCGGACATTAAAAGCAGGGATGACAGCTGTTCTGGCACATGGAGGGGAT
ACATAACATATTCTTTGTTCACTTTATTTCTGAAAATTAATAGTTTGTTTCTTCGAATCGGTGTATTATATATCCAACAT
TGTCCAAATGTATGGAGATCATTGTGCTGCAGATGTTTAAATGCTACTCTTACAAAATTGATTTTCATTCGGATGTAGAA
AGATGCATAATCAGGGACATTTTGTGACGTTTGAAGGATGATCTTAATTTAGAAAAATGAACTTGTGTTGGCAGAGGCAT
CAGTTCAGGGAAAATTTATGATGGACAACTCAAAGACAGGGCCTATGAATTCAACTGAAGCAAGTTCTTATGCCTCATCT
TCATCTTCAAAGGATCCATCCACTAATAGAGATCAATGGCAATCAATTGAAGTCTTCAACCCGGTGAATTATTCAGCCAT
GCATGATCAACCAATGATTCTCAGTTCAACTAAGCCTCCAGATGAAGATCAATTTCTCAAACTGCCTAGTGAAAGTACAG
AGAGAGAAAGCCAGAGTTTACCTCACATGCGTGAGGGGTCATCAAGGACTCCATCTGGTAGAGAACCTGTCGACAAGTGG
ATGGCATTTACAACAGAGACTTCGAAATCTATGACTTCTAAGGGCCCCAAAACAGATTTTCATGGGAACTCCCAGAATAG
TAATAATTTCTCGGAGGTGCCACATGAAGCTGTTGGACACCCTTCAACTAGCCAATCTAATCAAATTTTAGGCGAAGCTA
GCATGGCTGAAAGGGCAGCAGAATGGGGCCTGGTGATTAAGAAAGAAAATAGAGCGGGTAATGCCCAAGCAGCGGAAAGG
TCATCAGGAGAAGGAAGTAAAAATTCCCTAGAAGGACTTATAGATTCTACGAGACCGTCTGTAGAATCAAATTTTGTATT
TGAAACACATTTCCCTAGGGTCTCTCAAGAACTAAAGGATGCCTTGTCTACACTGCAGCAAACGTTTGTTGTATCAGATG
CGACCAGAGAAGATTGCCCGATAATGTATGCCAGTGCTGGGTTTTTCAGTATGACCGGTTATTCTTCAAAGGAAGTTATA
GGCAGAAACTGTCGCTTTCTTCAGGGTCCTGAAACAGATCCTAAGGAGCTTGCAAAAATAAGAGATGCCGTCAAAACTGG
AAATAGCTACTGTGGCAGACTCTTGAATTACAAGAAGGACGGCACACCTTTCTGGAACCTTCTAACCATCACACCTATAA
AGGATGCTGACGGAAAGGTTATCAAATATATTGGAATGCAGGTTGAGGTCAGCAAATATACAGAGGGTATAAATGCAAAG
GCATTGCGACCAAATGGCTTGCCAAAGTCCCTGATTCGCTATGATGCCCGTCAGAAGGAGAAAGCTATATGTTCCATTTC
TGAGGTCATCCAGACTGTCAAGCATCCACGCTCTCACACTCACCAAACAGATGACGATGTCCCTAGCAATTTTAAAGAGC
ATGATTTTCATCTTGATTCCCCTCTTCCTAAATCTACAGAAATTGAAAACCTAAAAGCATCTGGAAGAGAAACTCCTCAA
ATGGATTCCAAAAATGAACTATCGAGAATGAGTGATGCTAACAAGAAATCTAGGAAATCAGGACGTGTTTCTTTAATGGG
ATTAACTGCTTGGTTAAATTCTTGCTATCTGATCACAAATGGGTGAGAGTGGGTGACCTCGAAGAATTTTTAAGGAATAA
TTGCTAATCTTTAAAGGGAGGGCTTTTAGTTCTGCAGAAAGACATGTCTCTGAGTCTTGTATTGAGCAAGAGGTTTTGAT
GACCAAAGATGTAAAACGCTCTGAAAGTTGGGATTGTTTGGAAGGAGAAAGGGACATACGTCAAGGAATTGATTTAGCTA
CAACATTGGAGCGCATTGAAAAGAATTTTGTGATAACAGATCCTAGACTTCCTGATAACCCAATTATATTTGCATCTGAT
AGCTTTCTTGAACTGACTGAGTATACCCGAGAAGAAATTCTTGGAAGAAACTGCCGGTTTCTTCAAGGTCCTGATACAGA
TCAATCAACTGTCTCAAAAATAAGAGATGCTATCAGAGAACAAAGGGCGATCACTGTCCAATTGATCAACTACACAAAGA
GCGGGAAGAAGTTTTGGAATTTATTCCACTTGCAACCTATGCGTGACCAAAAGGGTGAACTTCAATACTTTATTGGCGTG
CAACTAGATGGAAGTGATCATTTGGAACCTCTTCGAAATCGTCTTTCAGAAAATACAGAGCTGCAAAGTGCGAAGTTGGT
CAAAGCTACTGCTGAGAATGTTGATGGGGCTGTTCGAGAGCTTCCTGATGCCAATTTGAGACCGGAAGATTTGTGGGCAA
TCCATTCTCAACCTGTCCTTCCAAAGCCTCACAAAAAGAACAGTTCCTCTTGGATAGCAATTCAAAAGATCATTGAAAGT
GGTGAACAAATTGGGTTGAAGCATTTCAAGCCCATAAGACCTTTGGGATGTGGTGATACTGGCAGTGTTCATTTAGTTGA
ATTGCGAAGTACAGGCGAACTTTATGCTATGAAAGCAATGGACAAATCAGTTATGTTGAACCGTAACAAGGTTCATCGAT
CATGCATAGAAAGGGAGATTATTTCACTACTGGATCATCCGTTTCTTCCAACACTGTACACATCTTTTCAGACAACTACA
CACATATGTTTGATAACAGACTTTTGCCATGGTGGCGAGTTATTTGCATTGCTTGACATGCAACCGATGAAGACTTTTAA
AGAGGAGTCTGCGAGGTTTTATGCTGCGGAAGTTTTAGTTGGCTTGGAATATCTTCATTGTCTAGGGATAATATATCGGG
ACCTGAAGCCTGAAAATATTTTACTCCAAAGGGATGGACATCTTGTATTGACGGACTTTGATCTATCATTTTTGACATCA
TGTAAACCGCAGGTTATAAAGAATGTGATGCCCACAAAGAGAAAAAAATCTAAAAAACAACCGCCTCCAATATTTGTTGC
AGAACCGGTTACACAATCAAATTCATTTGTTGGAACAGAGGAGTACATTGCCCCGGAAATAATTACAGGTGCAGGCCATA
GCAGTGCCATTGATTGGTGGGCTCTAGGAATATTATTGTATGAAATGCTTTATGGTCGTACACCTTTCAGGGGAAAGAAC
AGGCAGAAAACATTTGCCAACATTCTCCATAAAGACCTCACATTTCCCAGTAGCATATCAGTGAGCCTTGCAGCTCGGCA
ATTAATCCATGGACTATTGCACAAAGATCCCACAAACCGTTTAGGTTCAAATACCGGTGCCAATGAAATCAAGCAACACC
CCTTCTTTCGTGGAATTGACTGGCCCCTTATTCGCTGCATGACCCCACCTCAGCTAGAAGTACCTCTTCGACTAATTGGG
AAGGAACTTGCTTCCAAAACTGACATAGAATGGGATGATGAGGGAGTGCTTACTCAGACCATGGAAATCTTTTGAAGGTT
TTGTGGGACAACAAGATGTAGTGTTGGAGAGAAGGTTTTGGTCAATCCCTTTAGTAGGCAGATACCTTATGTTTGAGAAA
AAGGTAGTAGGATGGAAGGGAGACAGCATATCGATCATGTACAGTCGACAGAAACAACAAACAATATTATAGGCTTTTGG
AGGCAGCAAATGTATTATAGATGGCAGAACTCGGAAGGCACTATGACATTTCTTCACTGGGAAACAAGGGAAGGACTCCA
TCTACATAATTTCTTCAGTGCCATGTCCTTTTATCATTATTTCCATGCCTGGAGAATATGCATCCCATCTGTTCAAGGTA
TCATGAAAAAATGCACCTCTCTCTCTCTCTCTCTCTCTCTCTCTCTCTCTCTCTCTCAATACGAAGGAAAGGAATGGCTG
TACGTTTGCAAGTAAAGTGATCCGCATTTTAAGGCATCTGGATTCCAGGTATATAAAGCGAAAGATGTCATTGATTGACG
ATTTGTCATGATTTTTCTCTATCCTTTGAATCCTGTATTGATTGAGAGACTTCAGAATGCATATTATTAGTCACAAAACT
TCTCCAAACTCAGTTCTCTAATTTTTTTTTCTTTTTTAAAGGGTCAAGAATGTGTATTATCTAGTATTGGCAAATAAACA
ACCCATTAGCAGAATGGCAATGCAAAGCAATCTACTAGTCAAATGCTCTAATAAGATAGTGATTTTTCAGCCAATTTAAA
TAACAGCCTAAAACTTGTAACGAAGAATATTCTTCTTCTTAATTTTAAT

>Cluster-22883.53309
GGGGGGAGGAATAAATTCATATGAGAGCTACAGCACTAGTTTAGAGATGGCTCTGAAAAGAGAAAATCAATAAATGCAAG
GGGGGTTGAGCATGTCCATCGGAGACTTGAAACAACCCTTGTACAAAATATTGCTATAATACAAGCACAAGGAACTAGGA
ACAAGTTTATTTGGCATGGCAACAATGTCCCGAAGCATAGCTTTTGCTCTTGGATGGCGATAAACCGAAAGCTTCTTACT
ATTGAAAATTTAATGAAGAGAGGCTGCCAAATGGGTTCGATTTGTGTCCTTTGTTGGTCGGCGGAGGAAACAAATGACCT
TGTGTTTTTCAGATGTTCGTATAGTTGTTGGGTGTGGAGATCCATTTTACGAAGGTTAAATATTAAGAGATCCAGAATCG
ACACTATTGAAGAGGAGCTACAGAATCTGATGAAGGTAGCTGGGGGCAAAAGAAAAGCAGCCAGAACCTTTAAGCTGGCT
TTTAGTTCCACAATCTGGTACTTGTGGACCGAGAGACGCTAGAATTTTTTAAAATTCTTCCAAGCACAAGAGATCTATTT
TAAAGTCCATAGTGCAGGTGGTTAGTATGAGACTTGATGGGAATTATGAGAACTTCATTATTGATGATAAATGGCAGATC
TTTGATGCGCCAAAGTTAAAATCTTACTCACTGTGCTCGTGGAGAACGCCTGCAGGAAATGCAGCAAAACTGAATACTGA
TGGATCGTTATCTTTGGTGGTTTGTTTAGAAACCATGACAGAGAAATAGTGAATGCTTTCTTTGGGCCTTCAGAGTACAG
GGTTATATTGCTGATCGAATTAGAAGCTATACTTCAGGGATTGAAGTTCACGGCTGAGATGAACTATAGGAGGATTGAGG
TTGAATCTGACTCTAGAGTAGCAGTGGATATTATAATGGATAAGTGTGCTAGACCGTGGAGGTCTATTTGTATTGTGGAA
GGAATCAAAGCTATGAAATCTAAGGTTATTGAGATTTCATTTCATCATGAATGGCGAGAATGCAACAGGTGTGCAGATTT
CTTAGCTAAGCAGGGATCTGATGCTGGTACGGTGGTCCGATGGTACAATAAGGACCAGTTTTCTCCTACTCTCATCTCTC
TCGCAAATGAAGATTTGTTTAATGTGTTCTATTGGATGTAATCTTCATTTTTCCTTCAATGATAAGGGTGGGGACCCTGC
AACCCCAATTAATTATCAAAAAATAATAAAGAGGAGTGAAATAGTGAGAAGTTACATCAAGGATCTCGGATTGCAAAGTA
CAATGCCCTAAATGGAAATGAGTAGAAAAATGGGACTCGTAAAGCCTATACCCCGAATAGATGGGACAAGGTGATGTTGA
TGGAGATGAATAAAGTATTGTTACTGATCAATTAAGGAAAATAGAAGATATGAACCTACAAATCGTAGATGAGAAACATC
TCATCTACTATTGATATCAGCAGTATGGTCTTTTTTTTTTCTTTTCTTTTTTTTTGGAAACTTTCTGTGCATACTCTTAG
TCAATGTTCTAAAACAATTAAAATGCTCCCAAACTCTTTAAGAACAGAAATGTCTTGGCTAACACAGAGCATCCATAGAT
GGGTCCAAGAAGAATGGCAACTCCTAATTAGGAAATTATATTTCTTGTTCTTTGATCGACAGAAAAATATGATCAGAGAA
AACCCATAAACTTTTTCCTTAAATCATTCCTAAATAATCAGCTCAAGAAAATAAGAAAATTATAGAATTTCAGTGTGGTT
GAAGGAGCCTTTCTCTCACCCAGTTTGCGACAGCCGCCTCCAATTCATCAGTTGGTGAGGCTGAGGGTGCCTCTGAAAAT
AAGACGAGCTGCTTCCAAGACCATTTTCTTCACCAACAAACTGGTCTGAACGACTAGATCTTGCAGGAGACCAAACAGGA
ACTACATTCCCGTCTCTTTCTCTCCCACTGCTCGAAGATTCTGCCGTGGAGTGAAGAGCATTATGCAGCCCAATGAACAC
ATTAAACTCTGTTGAAGTATTGTTTCTAACTGCCTGAATACCACGTTGGCTTATTGCCTCTGTCTGGGGCTCGGGATCAA
CATTTACTCTTGACGGTACTTCCCGCCTGCTATCTCCATTGGAGGTTACAATATCCGAAGAAGGTTCTTCTTCGACTCTG
AGTGATGAAGCAGTCATGCTAGGGACCATCTGATCATCTTGTCGCCTTCCCACATTTGTGTTATTGTTCCTGACAGCTTC
TTCACTATCAACATCCATTTGTATTTCTTGGGGGAAAGCAATAATAGGTGGAGATTCGGAAGAGTCACCGAGCCCTTCTT
CCGTTCCATTATCTATAACAGCCCTCGAAGCTGCCTCATTTTGCCACATCTCCGAAAGAGCCTCTTGTAACCTGGCTTTT
GCGGCATCTATTTCTATGATGGGAAGAGGGTAGTTTGAGCCCAGTTCAACTCCCGCTGCTTGTAGCACAGATTCCGGTGC
ATCCCATGGGTGGTGAATCCATTCAGTTGGTAACCGTGCCAGTTCGGGAAGCCACCTTCGTACATATTCTCCATTTGGAT
CAAATTTGTAACCTTCAAACTGTGGGTTATCTATACGATCATATTCACGGCCATCAGGAAGAGTTCCAGATATATATTGC
CACCCAAGAGCATCACTTTCAAGATCTGCGTCCAATAAGGTATCCCAGAAGTACTTCATTCCCCATCGCCATGGAAGCTG
CAGAACCTTCACAAAGAAACTCGACACGACCACACGTATCCGATCGTGCAGCCAACCAGTTGCCCATAGTTCTCGCATCC
CAGCATCAACTAGAGGATACCCAGTTCGGCCTTGCCTCCACGCCTTAAAATAACTCTCATCAACCACCCAGGGAAAAAAC
TTCAGGTGTGCGAGAAGAGGCCTTTCGTGGCTGCAAGGGTGGTTAAAGCTCAAGTATCTCGAGTACTCCCGAAGCCCAAT
TGACTTGAGGAACAAGTTTACACTCTCTTCGCCTGCTTTGTTTCCTTCATTAGCCCAAAGAACCTGCTTGATGCGGACCA
AATGGAAAACTTTGCGGACACTCACCTCCCCGAAATGCAAATGAGGTGAGAGAAAGGACGTTGTTGCCCTGTCTGCTTTT
CTACGGTTCACAGAGTACTCAATCAATGGTCCATTTATAAAGGTAGTTAGAGCCTTATCAGCATTGCTCCATCCGGGTGA
CCATGCCCGGGAAAGAAGAGCGTTGCTACCCTTCTCGGATTCATCCTCAAATACCAGCGTGTCCGAGGGGCACCTTGAGA
TGTCCCCTGATATGATCCTTTTGGGCGGAAGCATTGGTGCCGTCGGATCATAAGGCATGCTAAGGCATCTGTTCCAGAAA
GCAGCGAATGTTGAAAACGGGTTCCCTTGCTTGTCGCTAACTTCCCATGGTTCATAAAGCAAATCCGCATTGAACGAATG
AACTGCTATGCCTTGGGCGGTCAAAAGTTCTTTCACCCGGTGATCCCTTACGACAGACAGGGGATCATATAGATGATTAA
AGAAGAGCTGATTTGCACCAGTAGACTTAACAATCTCAATAAGTGGAGAGACACTATCAGTGGATCTCTTAGTGACCAAA
CAAGTTCCAAGGCTCCTCAAGGAGGTATCAAGGTGTTTTAAGCTTTGTTTCAACCACCACCTCGAGACCCTCCCAGGGTG
GTAGTGGTCCTCTTCTTCAGGAGCCCATATGAACACTGCAATAACACCACCTGCTCTTACACCAGCTGCAAGTGCAGGGT
TGTCTTCAACCCTTAGATCCCTCCTGAACCAAACTATGCTGCACATCTCTTCAACCAACCAAAAAAAAAAAAAAAAAAGC
TATCTATCTATCCATATATCTTGGTTTTTGAAGTCTCTCCTACCATTTTTTTTTTTCTTTGCTAAAAACAAACAAAAGAA
GAGCACCATGAGTACATGATATGGCCGTCTTGATTTATTGTTCTTCAATTTTTAGTATCTTTTCTAAGGTGGGACTGGGA
TATGTGGACTTTGAGAGAAAGGTGATAGGAGGAAATTTTGTTTTCTGGCATAAATTATCTCCTTTGTTTTTCCTAGTTTT
TGTTGTTG

>Cluster-22883.50402
GTGATATTCCATTGGCTTACGGTAATATTAAAATATTAATTTATATGAGTCGGTTGCTGCTGAAAAGACTCCATTTATAA
GAACAGTGAATTTTTGTTTTCTTACCATTTATTATTATTTTTTTAATCTGATTAGTTTTGTTTAATATAATATAATATTC
TACGAAGTGGGTTGATGCAGACAAGTTTCCAATCGTAAGAACAGTAAATTTTGTTTTTTTCTTACCATTTTTTTAAATAT
TTTTTTTAATGTGGTCGGTCTGGTGGATCAATTTCTTTAATGTTATAAAGGAGCCTGCTGATTTTTTGATACCACTTTAG
GGCACAGGAGATATTATCTTCTGCTGTTTGTTTTAGATCTGAAGCTCACCCATTAAAGAAAGGGTAAACTATGAGGGAAT
TAATTGGATAAAAAAATGGTTTTAAGGGTTTTAAAAGGGGTGAGATGAAGATTTCTCAATTGGGTTTCTTAATTATAGTG
TTTTTATATTAGTATTTGTTGGTTATTAACTGTAGAGAAGTCAGAAGAGGTGGGTTTCTTAGGATTATGTTAGGTTTCGA
TGGGGGCCATTGAAGTTTCAGTCAGGTGGCTAGTTTAGGGTTTTGTTGAGAAAAAAGTGTTGTTTCTATGATTTTTATTT
GGAGGAGGTGGGTTAAGAGAATTTTTCCAAAGCGTTTTTGTTTTCTTTTAACTTAGAGTTTTTAATATTAGGGTCTGATT
GGGAGGGTGAACTGTGATGGTGGAGCCGTGTGGGTGGTTTACCAATGTAGAAAAAGGGATCAATAAGATTTATGGGGAGA
TTTTGTGGTTTTAATTAGGCACTCACATTTTAGGGGTTTGGTTGAAACTTGAAACACAGGGCAGTGTTTGGGATTTCTTG
GGGTCATTTTTAGATATCTTTCTATGATAATTTTTAGGTCCATGGATCTGTTTCCGGGCAATTTTGACTTTAAGGTGCCA
TTTCTTGATATTTTTCTAAGGCAGTTTAGGGCTTTGAGTACTAATTTTAGATATTTTGAAGGCAATTTGGAGCTTTTATG
GTACTAGGAGAAAGTGTAGGGCAATCATTTAATTCTAATTTGGAAATTTTGGACCTTTAGGGCTGCCAAATTAAGGTCTA
GGGTATCTTTTGAGGCACCAGATAATGGCTAAGTTGGACATTAGGGGGCAGTACAATTGTTCCTTTGTGTAGTTATTTTC
TAATTGGTTTGGGGTTCTGTTCTATGATAGAATTTCTAAGGTATCTCAGGTTGGTTTTTAGAGTCTAAATTTGTGAATAT
GGGCAACCCTTGTACGACGATTGTTTGGTTTAGGAGGGACCTTAGGATTGAGGACAATCCAGCCTTAGCTGCAGCTGCTA
AGGATGGGTGTGTCCTTCCTGTTTATATATGGTGCCCTAAAGAAGAAGAGCAGTTTTACCCTGGGCGAGTTTCGAGGTGG
TGGCTTAAACAATCTCTTGTCCACTTGGATCAATTCTTGAGATCTCTCGGTGTTGCCCTTGTGTTGATCAAAGCTGGGAG
CACTCTTGCCGCTCTTTTGCGATGCATTCATGCCACCAAAGTAACCCGAGTAGTCTTTAACCATCTTTATGATCCTGTTT
CGCTTGTTCGTGATCATAATATCAAACAGCAGCTGTTGGAGCAAGGGATTTCCGTTCACAGTTTTAATGGGGATCTGCTA
TACGAACCGTGGGATGTGTATGATGAAAAGGGGCATGCGTTTACGACTTTCAATGCATATTGGGATAAGTGTTTGAGTAT
GCCAATTGAACCTGCATCACTTCTTCCCCCATGGAAATTGGTACCACCTGCAGGAACAATTGAAAGCTGTTCCATTGAGG
AATTGGGTCTTGAAGATGAATTGGAGAAATCTAGCAATGCATTGCTAAGTAGAGGGTGGTCGCCGGGTTGGAGCAATGCG
GATACGGCTTTTACAGAATTTGTTACCCATTATCTACCAGACTATTCAAAGAATAGGTTGAAGGTGGAAGGCCCCACAAC
CTCTCTCTTGTCTCCATATTTGCATTTTGGAGAACTTAGTGTAAGGAAGGTTTTCCGATGTGTGCGAATGAAGCAGCTAT
TGTGGGTACAAGAAGGAAACTCTATTGCACAAGAGAGTGTGGATTTCTTTCTCAGAGCTATCGGTCTACGGGAATATTCA
CGGTACCTTTGTTTCAATTTCCCGTGCATTCATGAAAGATCACTGATGAGGAATTTAAGATATTTTCCTTGGCATGCTGA
TGAAGGTCATTTCAAGTCTTGGAGACAAGGTCGGACTGGTTACCCATTGGTGGATGCGGGTATGAGAGAACTTTGGGCGA
CAGGATGGATACACAACAGAATCAGAGTGATTGTTTCGAGTTTTTTGGTGAAGTTCCTGCTGCTTCCGTGGACTTGGGGG
ATGAAATATTTCTGGGACACGCTTTTGGATGCCGATTTAGAAAATGACATCCTTGGCTGGCAGTATATCTCAGGTGGTTT
ACCAGATGGTCACGAGCTTGACCGTCTCGACAGCCCACAGGTGCGTTCTTCTCCTAAATTTTAAACATTACCAGATGCCT
CTGGTTTCAACATCTTTAGGAAAAAAAGCCTCTGCTTTCAAACTGACGAGACTGGCCCTCTTTCTTCACTAGATGCTAAT
GGGCACTATGCCTTGACTTTTTGGATGGTGCACAAATGATTCAACTTCATAAAAAAAAAGAAAGAATAATGAATTATGTA
ACTTAGACATGATCGGAAGAAAAAATATAAATTAAAGGCTATTTTTGACGCACACATCTGATACTTCTATCCAACATGAA
ACTTTTAAAATTGGATCTTCGTTGTTACTTTATCTACACAACTTTTTAAAGATTGGAGTACTATGTTGACGCACTTTAGA
ACATTGGATTTCACTGAATGAGGAGATTTCTTTCTGTTAAATGAAAATTAAATGGCATGTATGGTTCTCAATTTTCTCCA
CGGTACAAGGAATGTCATATGCATATGCCCCTTGATTTATTCATTACAATTTACAAAATCCATATTTTCTCTCTCTCTCA
AAATCTATATTAATTGCTGCTGCAAGTTCACTACCTTTCATCAGAAATATGATGTTATTTTGCAAGTGGTTTGTTGTTCT
TTTACATGTATTTTCTTATGAATTTCCCAGCTAATGAAAATATGGGCACTGTCACTCTAAATGGAAATGGAAATGGAAAG
GTGTTTGCTTTTATTGTTTTTGGGAATCTTAGTAGGTTTTTTCATGCAAAATATTTTCCTAGCCTTCTCAACTCATCAAT
TCTGTGCGACTCTTCTCATTTGTGAGCATTAGGTTCAAGGCTGCAAATTTGATCCAGATGGTGAATACGTGAGGTGTTGG
CTGCCTGAGCTTGCAAGATTGCCCTCTGAGTGGATTCATCATCCATGGAATGCTCCTATATCCGTGCTCAGAGCTGCGGG
GGTGGATTTGGGACTAAACTATCCAAACCCTATCGTGGAAATAACTTCTGCAAGAGCACGCTTAAGCAATGCTCTATCCG
TGATGCAGGAATTGGATACAGCTGCAAGAGCTACAAAATTTATTGGGACAGATGAAGTTATTGCAGAAAATTCAAATGGT
ACAGAAAATTTGGCCATTCCTAGGGTTGTCGTAAAGAAAGAAGTTTTTTGCGCCAGTTCATCTCATGACCAGAGAGTGCC
CACAATTCAAAATTCCAAAGATGATGCTGTCCAAAAAGGGAAGGTATTGAAAGATTTGGATGGTGAGAGGCCAGACCGTG
ATAAGTTGCATGGTCATATCTGCAAAGCTGAGACTTCTAGGATTGATGAAGATTTATGCTCTACAGCGGAGTCTTCTTCT
GTTAAGAAACGGATCATCAGTGAAAGCCCTTGTGATGTTCGAAATTTGTGCTCTGCTTCATTGATGAGCAAACCTCCCCA
TGGCTATGAGCCTCATGGATCTCCTTCATTGAGGCCATGGAAAGAGTTCAGTACGGATGGGACTCGAGCAGAAAAGGTTT
TGGTCTATGTCAAACAATCTGCCAACTATCTAAGCCTTTCGATTGATTGTAAGTAGGATATATCCATGCTCATCTTCCTG
ATTGAGACCCTTCAGGCGCCACCCACAAAAACCTGCTTTTGTCATACCCTCCTGTGAACCAACTGAGGAAGAGGAGGTTG
ATGCCCATATCAGTCTTAGATGCATGCGACCATGGAAGAGACCCGCTTAAAGACAATCGCTATGCAAGTTCGTATTTTGT
ATATGTTACACACATTTATGTTATGTGTGTTTCTGTATGTTATTATATGGCTCGTGTTTTTGGGGGCTCTGTCACAAAAT
TCTGCGAATTAATCAAAATTTTGGCAAAATACTCCGAATATGTGCCTGCTGAACTTTTTACCGAAAATTCATTTCTATTC
GTCGATTCTCCGATGTTTCCTCAAATTTTTTCGAATTTGACGAATTTTTATCATTGTGATAGATGCTTTAATCATACATC
GTTTGTTTTTTAATGATTATAAACAGTTAATGTATGAGAATTATATAATACACTTATTTTCT

>Cluster-22883.52183
GTTTCACCAATTTCAAAACATGATTAGAGGACACCACCTAACCACCATCTTCCGGCGCCTTTATCGTCTGACTAGTCTCT
TATTCTCGAAAAGTCGAAGTTGAAGTTGGCATTAGGAAGTTAAAGTCGTCCCACGCCACCACAACCGAAAAAAGAAAGAA
AACTTCGCCGTTTCTTTCCTCACAAATTCGTGTGAGCTTCTGGCATCGCTCACCCAGTCACCCTACCTTCCAAGTGCCAC
CCTCACTCAACGAACTTTCCACACTCCAAAAAGTCGCTGCAAAAAAGTAGATATAAAGGATTCTCGTCCCCTCCAAACTA
CCTCCAAAAGTACCAAATCCCTCTGTCACTCCTCTCTCACTCTTCTTCTTCCCTCCAAAACCCTATGGAGAACTCCACTC
AAGAATCCAATGGCAACAACGTCTTCACCTATGAAGCCCCGTACCCCATCTACGCCATGGCCTTCTCTTCCTCCACCGAC
CGAACCCACCGCCTCGCCATCGGCAGCTTCTTAGAAGAGTTCACCAACAAGGTCGACATCGTCTCCTTCGACGAAGAAAC
CCTAGCGTTCAGAACCGATCCCAACCTCTCCTTCGACCACCCTTACCCTCCCACCAAGCTCATGTTCCAACCCAACGCCA
AACCCCTCCGCACCACCTCCTCCGACCTCCTCGCCTCCTCTGGCGACTACCTCCGCCTCTGGGACGTCCGCGAAGGCTCC
GTCGAACTCAAATCCGTCTTCAACAACAGCAAGTCCAGCGAGTTCTGCGCCCCCTTGACCTCCTTCGACTGGAACGACGC
CGAGCCCCGCCGCATCGGCACCTCCAGCATCGACACCACCTGCACCATCTGGGACATCGAGAAGGGCGTCGTCGAGACGC
AGCTCATCGCCCACGATAAGGAGGTGTACGATATCGCCTGGGGCGAAGCCGGCGTATTCGCTTCCGTCTCCGCAGACGGA
TCGGTTCGAATTTTCGATCTGAGGGACAAGGAGCACTCCACCATTATCTACGAGAGTCCGACACCCGATACGCCGCTTCT
GAGGCTGGCTTGGAATAAGCAGGACCTGAGGTACATGGCCACCGTGTTGATGGATAGCGATAAGGTCGTGATTTTGGATA
TCCGTGCGCCGACGATGCCGGTCGCAGAGTTGCAGAGACACCGGGCTAGTGTGAATGCGATTGCGTGGGCCCCGCAGAAT
TGCCGGCATATCTGCTCTGCTGGGGATGATTCGCAGGCGTTGATTTGGGAGTTGCCGGTGGTGGCGGATCCAAATGGTAT
CGATCCGATGCTCGCCTACTCTGCGGGATCAGAGATTAACCAGCTGCAGTGGTCGGCCCTTCAGCCGGACTGGATTGCAA
TAGCCTTTGCGAACAAGATGCAGCTCCTGAGAGTTTGAAATCTGCTCAAGGTGTCTTGCAAGGACTGTTGTATATGATGA
TGCCAAGCTCTGGGTTCAATGCGTTGCGGATTTCGTTCTCAGCAGTGGTTGCTGATTCTTTGAAATCTGCTTAAATGTGT
GGGCCTATGTGCTTATATGCCGCCAGGATCTGGTGAAGATCTGCTTGGATAAAGGGATAAAATGGAAATGCAGTGTGACC
TCCTCTCTTTTCTTGCATTTCAATTGGGGTTCAAGCAAATTGCAGTAAGCCATTGTAAGTATGACTTATTATTACATCTA
TGTATATGAGACTGCCCAGATGGCTAATGGTAATTTAGATCACGAATGGTATTCACTCTCGTTTTACAATAACTGCCACA
ATTAGCCTTAATATTTTTGTTTAGTGCTTGCATTGTATATAATGATAACAGTTACCATGAAGGGCGTCTTGTGAAATCAT
AAGCAGTGTCATCTACAAATTGCACCAAAATCATAAGCATTGTCGCAGCCACTTTCATAATTTTCTGTGCTATTCTGCAC
CAAAAAATACTGTCATTCAATA
